# Supplementary material for: BACPHLIP: predicting bacteriophage lifestyle from conserved protein domains
Source: PeerJ. 2021 May 6;9:e11396. doi: 10.7717/peerj.11396 (PMC8106911; doi:10.7717/peerj.11396)
Supplement: Supplemental Information 1 [file peerj-09-11396-s001.csv]

###Column descriptions:
#UNLABELED COLUMN: numbers refer to the feature index in the dataframe which we leave here only for consistency given that data is sorted by feature_importance
#1: "CD accession" as defined by the conserved domain database in cddid.tbl
#2: "CD "short name"" as defined by the conserved domain database in cddid.tbl
#3: "CD description" as defined by the conserved domain database in cddid.tbl
#4: "PSSM-Length (number of columns, the size of the search model)" as defined by the conserved domain database in cddid.tbl
#integrase, excisionase, recombinase; etc.: each of these "search term columns" represents whether the particular search string appeared within the CD description field (1 for yes, 0, for no)
#search_hits: A sum across the "search term columns" reflecting how many different search terms produced a hit within the CD description field. All domains should have at least a value of 1 to appear in our dataset
#feature_importance: The importance assigned to each domain (as provided by classifier.feature_importances_) in the final random forest model. Missing values denote domains that were dropped for any one of several reasons mentioned within the main text of our manuscript (i.e. they occur in too few phages, are enriched in lytic phages, etc.)
	1	2	3	4	integrase	excisionase	recombinase	transposase	lysogen	temperate	parA|ParA|parB|ParB	search_hits	feature_importance
234	pfam04606	Ogr_Delta	Ogr/Delta-like zinc finger. This is a viral family of phage zinc-binding transcriptional activators, which also contains cryptic members in some bacterial genomes. The P4 phage delta protein contains two such domains attached covalently, while the P2 phage Ogr proteins possess one domain but function as dimers. All the members of this family have the following consensus sequence: C-X(2)-C-X(3)-A-…	47	0	0	1	0	0	0	0	1	0.056585479
312	pfam13408	Zn_ribbon_recom	Recombinase zinc beta ribbon domain. This short bacterial protein contains a zinc ribbon domain that is likely to be DNA-binding. This domain is found in site specific recombinase proteins. This family appears most closely related to pfam04606.	58	0	0	1	0	0	0	0	1	0.048596649
103	cd00397	DNA_BRE_C	DNA breaking-rejoining enzymes, C-terminal catalytic domain. The DNA breaking-rejoining enzyme superfamily includes type IB topoisomerases and tyrosine based site-specific recombinases (integrases) that share the same fold in their catalytic domain containing conserved active site residues. The best-studied members of this diverse superfamily include Human topoisomerase I, the bacteriophage lambd…	167	1	0	1	0	0	0	0	2	0.046739945
118	cd01182	INT_RitC_C_like	C-terminal catalytic domain of recombinase RitC, a component of the recombinase trio. Recombinases belonging to the RitA (also known as pAE1 due to its presence in the deletion prone region of plasmid pAE1 of Alcaligenes eutrophus H1), RitB, and RitC families are associated in a complex referred to as a Recombinase in Trio (RIT) element. These RIT elements consist of three adjacent and unidirecti…	186	1	0	1	0	0	0	0	2	0.037092044
108	cd00796	INT_Rci_Hp1_C	Shufflon-specific DNA recombinase Rci and Bacteriophage Hp1_like integrase, C-terminal catalytic domain. Rci protein is a tyrosine recombinase specifically involved in Shufflon type of DNA rearrangement in bacteria. The shufflon of plasmid R64 consists of four invertible DNA segments which are separated and flanked by seven 19-bp repeat sequences. RCI recombinase facilitates the site-specific rec…	162	1	0	1	0	0	0	0	2	0.03396646
200	pfam00589	Phage_integrase	Phage integrase family. Members of this family cleave DNA substrates by a series of staggered cuts, during which the protein becomes covalently linked to the DNA through a catalytic tyrosine residue at the carboxy end of the alignment. The catalytic site residues in CRE recombinase are Arg-173, His-289, Arg-292 and Tyr-324.	167	1	0	1	0	0	0	0	2	0.032174272
344	pfam17463	Gp79	Gene Product 79. This is a domain of unknown function found in Mycobacterium phage. Family members include the full Gp79 protein found in Mycobacteriophage L5. Mycobacteriophage L5, is a phage isolated from Mycobacterium smegmatis. It forms stable lysogens in M. smegmatis and has a broad host range among the pathogenic mycobacteria. L5 encodes gene products (gp) toxic to the host M. smegmatis. Ex…	51	0	0	0	0	1	0	0	1	0.031340186
124	cd01189	INT_ICEBs1_C_like	C-terminal catalytic domain of integrases from bacterial phages and conjugate transposons. This family of tyrosine based site-specific integrases is has origins in bacterial phages and conjugate transposons. One member is the integrase from Bacillus subtilis conjugative transposon ICEBs1. ICEBs1 can be excised and transfered to various recipients in response to DNA damage or high concentrations o…	147	1	0	0	0	0	0	0	1	0.030981784
53	PRK05084	xerS	site-specific tyrosine recombinase XerS; Reviewed	357	0	0	1	0	0	0	0	1	0.030885012
144	cd03768	SR_ResInv	Serine Recombinase (SR) family, Resolvase and Invertase subfamily, catalytic domain; members contain a C-terminal DNA binding domain. Serine recombinases catalyze site-specific recombination of DNA molecules by a concerted, four-strand cleavage and rejoining mechanism which involves a transient phosphoserine linkage between DNA and the enzyme. They are functionally versatile and include resolvase…	126	1	0	1	1	0	0	0	3	0.028151756
7	COG1961	PinE	Site-specific DNA recombinase related to the DNA invertase Pin [Replication, recombination and repair].	222	0	0	1	0	0	0	0	1	0.026172778
128	cd01193	INT_IntI_C	Integron integrase and similar protiens, C-terminal catalytic domain. Integron integrases mediate site-specific DNA recombination between a proximal primary site (attI) and a secondary target site (attC) found within mobile gene cassettes encoding resistance or virulence factors. Unlike other site specific recombinases, the attC sites lack sequence conservation. Integron integrase exhibits broade…	176	1	0	1	0	0	0	0	2	0.025724538
1	COG0582	XerC	Integrase [Replication, recombination and repair, Mobilome: prophages, transposons].	309	1	0	0	0	0	0	0	1	0.025439777
127	cd01192	INT_C_like_3	Uncharacterized site-specific tyrosine recombinase, C-terminal catalytic domain. Tyrosine recombinase (integrase) belongs to a DNA breaking-rejoining enzyme superfamily. The catalytic domain contains six conserved active site residues. The recombination reaction involves cleavage of a single strand of a DNA duplex by nucleophilic attack of a conserved tyrosine to give a 3' phosphotyrosyl protein-…	178	1	0	1	0	0	0	0	2	0.024722921
31	COG4973	XerC	Site-specific recombinase XerC [Replication, recombination and repair].	299	0	0	1	0	0	0	0	1	0.022714365
105	cd00569	HTH_Hin_like	Helix-turn-helix domain of Hin and related proteins. This domain model summarizes a family of DNA-binding domains unique to bacteria and represented by the Hin protein of Salmonella. The basic HTH domain is a simple fold comprised of three core helices that form a right-handed helical bundle. The principal DNA-protein interface is formed by the third helix, the recognition helix, inserting itself…	42	0	0	1	0	0	0	0	1	0.019206685
109	cd00797	INT_RitB_C_like	C-terminal catalytic domain of recombinase RitB, a component of the recombinase trio. Recombinases belonging to the RitA (also known as pAE1 due to its presence in the deletion prone region of plasmid pAE1 of Alcaligenes eutrophus H1), RitB, and RitC families are associated in a complex referred to as a Recombinase in Trio (RIT) element. These RIT elements consist of three adjacent and unidirecti…	198	1	0	1	0	0	0	0	2	0.018246183
143	cd03767	SR_Res_par	Serine recombinase (SR) family, Partitioning (par)-Resolvase subfamily, catalytic domain; Serine recombinases catalyze site-specific recombination of DNA molecules by a concerted, four-strand cleavage and rejoining mechanism which involves a transient phosphoserine linkage between DNA and the enzyme. They are functionally versatile and include resolvases, invertases, integrases, and transposases.…	146	1	0	1	1	0	0	0	3	0.018149622
120	cd01185	INTN1_C_like	Integrase IntN1 of Bacteroides mobilizable transposon NBU1 and similar proteins, C-terminal catalytic domain. IntN1 is a tyrosine recombinase for the integration and excision of Bacteroides mobilizable transposon NBU1 from the host chromosome. IntN1 does not require strict homology between the recombining sites seen with other tyrosine recombinases. This family belongs to the superfamily of DNA b…	161	1	0	1	0	0	0	0	2	0.018015932
146	cd03770	SR_TndX_transposase	Serine Recombinase (SR) family, TndX-like transposase subfamily, catalytic domain; composed of large serine recombinases similar to Clostridium TndX and TnpX transposases. Serine recombinases catalyze site-specific recombination of DNA molecules by a concerted, four-strand cleavage and rejoining mechanism which involves a transient phosphoserine linkage between DNA and the enzyme. They are functi…	140	1	0	1	1	0	0	0	3	0.016942714
121	cd01186	INT_tnpA_C_Tn554	Putative Transposase A from transposon Tn554, C-terminal catalytic domain. This family includes putative Transposase A from transposon Tn554. It belongs to a DNA breaking-rejoining enzyme superfamily. The catalytic domain contains six conserved active site residues. The recombination reaction involves cleavage of a single strand of a DNA duplex by nucleophilic attack of a conserved tyrosine to gi…	184	0	0	0	1	0	0	0	1	0.016676233
112	cd00800	INT_Lambda_C	C-terminal catalytic domain of Lambda integrase, a tyrosine-based site-specific recombinase. Lambda-type integrases catalyze site-specific integration and excision of temperate bacteriophages and other mobile genetic elements to and from the bacterial host chromosome. They are tyrosine-based site-specific recombinase and belong to the superfamily of DNA breaking-rejoining enzymes, which share the…	161	1	0	1	0	0	1	0	3	0.015255101
110	cd00798	INT_XerDC_C	XerD and XerC integrases, C-terminal catalytic domains. XerDC-like integrases are involved in the site-specific integration and excision of lysogenic bacteriophage genomes, transposition of conjugative transposons, termination of chromosomal replication, and stable plasmid inheritance. They share the same fold in their catalytic domain containing six conserved active site residues and the overall…	172	1	0	1	0	1	0	0	3	0.014944367
48	PRK00236	xerC	site-specific tyrosine recombinase XerC; Reviewed	297	0	0	1	0	0	0	0	1	0.014326812
352	pfam18607	HTH_54	ParA helix turn helix domain. The accurate segregation of DNA is essential for the faithful inheritance of genetic information. Segregation of the prototypical P1 plasmid par system requires two proteins, ParA and ParB, and a centromere. When bound to ATP, ParA mediates segregation by interacting with centromere-bound ParB, but when bound to ADP, ParA fulfills a different function: DNA-binding tr…	92	0	0	0	0	0	0	1	1	0.013624489
123	cd01188	INT_RitA_C_like	C-terminal catalytic domain of recombinase RitA, a component of the recombinase trio. Recombinases RitA (also known as pAE1), RitB, and RitC are encoded by three adjacent and overlapping genes. Collectively they are known as the Recombinase in Trio (RIT). This RitA family includes various bacterial integrases and integrases from the deletion-prone region of plasmid pAE1 of Alcaligenes eutrophus H…	179	1	0	1	0	0	0	0	2	0.012965044
67	PRK15417	PRK15417	integron integrase.	337	1	0	0	0	0	0	0	1	0.012457728
211	pfam01656	CbiA	CobQ/CobB/MinD/ParA nucleotide binding domain. This family consists of various cobyrinic acid a,c-diamide synthases. These include CbiA and CbiP from S.typhimurium, and CobQ from R. capsulatus. These amidases catalyze amidations to various side chains of hydrogenobyrinic acid or cobyrinic acid a,c-diamide in the biosynthesis of cobalamin (vitamin B12) from uroporphyrinogen III. Vitamin B12 is an …	229	0	0	0	0	0	0	1	1	0.011972549
113	cd00801	INT_P4_C	Bacteriophage P4 integrase, C-terminal catalytic domain. P4-like integrases are found in temperate bacteriophages, integrative plasmids, pathogenicity and symbiosis islands, and other mobile genetic elements. The P4 integrase mediates integrative and excisive site-specific recombination between two sites, called attachment sites, located on the phage genome and the bacterial chromosome. The phage…	180	1	0	0	0	0	1	0	2	0.011945008
80	TIGR02225	recomb_XerD	tyrosine recombinase XerD. The phage integrase family describes a number of recombinases with tyrosine active sites that transiently bind covalently to DNA. Many are associated with mobile DNA elements, including phage, transposons, and phase variation loci. This model represents XerD, one of two closely related chromosomal proteins along with XerC (TIGR02224). XerC and XerD are site-specific rec…	291	1	0	1	0	0	0	0	2	0.010787692
77	TIGR01969	minD_arch	cell division ATPase MinD, archaeal. This model represents the archaeal branch of the MinD family. MinD, a weak ATPase, works in bacteria with MinC as a generalized cell division inhibitor and, through interaction with MinE, prevents septum placement inappropriate sites. Often several members of this family are found in archaeal genomes, and the function is uncharacterized. More distantly related…	251	0	0	0	0	0	0	1	1	0.010651989
132	cd01197	INT_FimBE_like	FimB and FimE and related proteins, integrase/recombinases. This CD includes proteins similar to E.coli FimE and FimB and Proteus mirabilis MrpI. FimB and FimE are the regulatory proteins during expression of type 1 fimbriae in Escherichia coli. The fimB and fimE proteins direct the phase switch into the 'on' and 'off' position. MrpI is the regulatory protein of proteus mirabilis fimbriae express…	181	1	0	1	0	0	0	0	2	0.009560897
266	pfam09140	MipZ	ATPase MipZ. MipZ is an ATPase that forms a complex with the chromosome partitioning protein ParB near the chromosomal origin of replication. It is responsible for the temporal and spatial regulation of FtsZ ring formation.	263	0	0	0	0	0	0	1	1	0.009239184
85	TIGR03453	partition_RepA	plasmid partitioning protein RepA. Members of this family are the RepA (or ParA) protein involved in replicon partitioning. All known examples occur in bacterial species with two or more replicons, on a plasmid or the smaller chromosome. Note that an apparent exception may be seen as a pseudomolecule from assembly of an incompletely sequenced genome. Members of this family belong to a larger fami…	387	0	0	0	0	0	0	1	1	0.008599834
95	TIGR03815	CpaE_hom_Actino	helicase/secretion neighborhood CpaE-like protein. Members of this protein family belong to the MinD/ParA family of P-loop NTPases, and in particular show homology to the CpaE family of pilus assembly proteins (see ). Nearly all members are found, not only in a gene context consistent with pilus biogenesis or a pilus-like secretion apparatus, but also near a DEAD/DEAH-box helicase, suggesting an …	322	0	0	0	0	0	0	1	1	0.00816534
10	COG2826	Tra8	Transposase and inactivated derivatives, IS30 family [Mobilome: prophages, transposons].	318	0	0	0	1	0	0	0	1	0.007903136
73	TIGR01764	excise	DNA binding domain, excisionase family. An excisionase, or Xis protein, is a small protein that binds and promotes excisive recombination; it is not enzymatically active. This model represents a number of putative excisionases and related proteins from temperate phage, plasmids, and transposons, as well as DNA binding domains of other proteins, such as a DNA modification methylase. This model ide…	49	0	1	0	0	0	1	0	2	0.007549456
83	TIGR02249	integrase_gron	integron integrase. Members of this family are integrases associated with integrons (and super-integrons), which are systems for incorporating and expressing cassettes of laterally transferred DNA. Incorporation occurs at an attI site. A super-integron, as in Vibrio sp., may include over 100 cassettes. This family belongs to the phage integrase family (pfam00589) that also includes recombinases X…	315	1	0	1	0	0	0	0	2	0.005932234
207	pfam01527	HTH_Tnp_1	Transposase. Transposase proteins are necessary for efficient DNA transposition. This family consists of various E. coli insertion elements and other bacterial transposases some of which are members of the IS3 family.	74	0	0	0	1	0	0	0	1	0.005884895
134	cd02042	ParAB_family	partition proteins ParAB family. ParA and ParB of Caulobacter crescentus belong to a conserved family of bacterial proteins implicated in chromosome segregation. ParB binds to DNA sequences adjacent to the origin of replication and localizes to opposite cell poles shortly following the initiation of DNA replication. ParB regulates the ParA ATPase activity by promoting nucleotide exchange in a fas…	130	0	0	0	0	0	0	1	1	0.005566779
148	cd04762	HTH_MerR-trunc	Helix-Turn-Helix DNA binding domain of truncated MerR-like proteins. Proteins in this family mostly have a truncated helix-turn-helix (HTH) MerR-like domain. They lack a portion of the C-terminal region, called Wing 2 and the long dimerization helix that is typically present in MerR-like proteins. These truncated domains are found in response regulator receiver (REC) domain proteins (i.e., CheY),…	49	0	0	0	1	0	0	0	1	0.005528148
145	cd03769	SR_IS607_transposase_like	Serine Recombinase (SR) family, IS607-like transposase subfamily, catalytic domain; members contain a DNA binding domain with homology to MerR/SoxR located N-terminal to the catalytic domain. Serine recombinases catalyze site-specific recombination of DNA molecules by a concerted, four-strand cleavage and rejoining mechanism which involves a transient phosphoserine linkage between DNA and the enz…	134	1	0	1	1	0	0	0	3	0.005316905
218	pfam02316	HTH_Tnp_Mu_1	Mu DNA-binding domain. This family consists of MuA-transposase and repressor protein CI. These proteins contain homologous DNA-binding domains at their N-termini which compete for the same DNA site within the Mu bacteriophage genome.	134	0	0	0	1	0	0	0	1	0.005295385
294	pfam12784	PDDEXK_2	PD-(D/E)XK nuclease family transposase. Members of this family belong to the PD-(D/E)XK nuclease superfamily. These proteins are transposase proteins.	227	0	0	0	1	0	0	0	1	0.004721834
361	pfam18759	Plavaka	Plavaka transposase. A transposase with an RNaseH catalytic domain that often has a histone binding BAM/BAH domain at the C-terminus and is sometimes associated with TET/JBP family of dioxygenases in fungi.	326	0	0	0	1	0	0	0	1	0.004711294
102	cd00338	Ser_Recombinase	Serine Recombinase family, catalytic domain; a DNA binding domain may be present either N- or C-terminal to the catalytic domain. These enzymes perform site-specific recombination of DNA molecules by a concerted, four-strand cleavage and rejoining mechanism which involves a transient phosphoserine linkage between DNA and serine recombinase. Serine recombinases demonstrate functional versatility a…	137	1	1	1	1	0	0	0	4	0.004530893
122	cd01187	INT_tnpB_C_Tn554	Putative Transposase B from transposon Tn554, C-terminal catalytic domain. This family includes putative Transposase B from transposon Tn554. It belongs to a DNA breaking-rejoining enzyme superfamily. The catalytic domain containing six conserved active site residues. The recombination reaction involves cleavage of a single strand of a DNA duplex by nucleophilic attack of a conserved tyrosine to …	142	0	0	0	1	0	0	0	1	0.004379822
255	pfam07508	Recombinase	Recombinase. This domain is usually found associated with pfam00239 in putative integrases/recombinases of mobile genetic elements of diverse bacteria and phages.	102	1	0	1	0	0	0	0	2	0.004225174
360	pfam18758	KDZ	Kyakuja-Dileera-Zisupton transposase. A transposase family with an RNaseH catalytic domain, often fused to DNA binding domains such as SAP or cysteine cluster domains. KDZ transposases are widely present in fungi, metazoa, chlorophytes and haotpohytes. Fungal versions are often associated with a TET/JBP family of dioxygenases.	219	0	0	0	1	0	0	0	1	0.004039168
50	PRK01287	xerC	site-specific tyrosine recombinase XerC; Reviewed	358	0	0	1	0	0	0	0	1	0.003919367
129	cd01194	INT_C_like_4	Uncharacterized site-specific tyrosine recombinase, C-terminal catalytic domain. Tyrosine recombinase (integrase) belongs to a DNA breaking-rejoining enzyme superfamily. The catalytic domain contains six conserved active site residues. The recombination reaction involves cleavage of a single strand of a DNA duplex by nucleophilic attack of a conserved tyrosine to give a 3' phosphotyrosyl protein-…	174	1	0	1	0	0	0	0	2	0.003518848
141	cd03408	SPFH_like_u1	Uncharacterized family; SPFH (stomatin, prohibitin, flotillin, and HflK/C) superfamily. This model summarizes an uncharacterized family of proteins similar to stomatin, prohibitin, flotillin, HflK/C (SPFH) and podocin. The conserved domain common to the SPFH superfamily has also been referred to as the Band 7 domain. Many superfamily members are associated with lipid rafts. Individual proteins of…	217	0	0	0	0	1	0	0	1	0.003475096
305	pfam13022	HTH_Tnp_1_2	Helix-turn-helix of insertion element transposase. This is a family of largely phage proteins which are likely to be a helix-turn-helix insertion elements.	123	0	0	0	1	0	0	0	1	0.003198712
44	PHA02601	int	integrase; Provisional	333	1	0	0	0	0	0	0	1	0.003175008
115	cd01120	RecA-like_NTPases	RecA-like NTPases. This family includes the NTP binding domain of F1 and V1 H+ATPases, DnaB and related helicases as well as bacterial RecA and related eukaryotic and archaeal recombinases. This group also includes bacterial conjugation proteins and related DNA transfer proteins involved in type II and type IV secretion.	165	0	0	1	0	0	0	0	1	0.00313751
337	pfam14706	Tnp_DNA_bind	Transposase DNA-binding. This domain occurs at the C-terminus of transposases including E. coli tnpA. TnpA encodes a transposase and an inhibitor protein, the inhibitor only differs from the transposase by the absence of the N-terminal 55 amino acids, which includes most of this domain. This domain consists of alpha helices and turns, and functions as a DNA-binding domain.	57	0	0	0	1	0	0	0	1	0.003034451
130	cd01195	INT_C_like_5	Uncharacterized site-specific tyrosine recombinase, C-terminal catalytic domain. Tyrosine recombinase (integrase) belongs to a DNA breaking-rejoining enzyme superfamily. The catalytic domain contains six conserved active site residues. The recombination reaction involves cleavage of a single strand of a DNA duplex by nucleophilic attack of a conserved tyrosine to give a 3' phosphotyrosyl protein-…	170	1	0	1	0	0	0	0	2	0.002947607
43	PHA02518	PHA02518	ParA-like protein; Provisional	211	0	0	0	0	0	0	1	1	0.002874034
238	pfam04855	SNF5	SNF5 / SMARCB1 / INI1. SNF5 is a component of the yeast SWI/SNF complex, which is an ATP-dependent nucleosome-remodelling complex that regulates the transcription of a subset of yeast genes. SNF5 is a key component of all SWI/SNF-class complexes characterized so far. This family consists of the conserved region of SNF5, including a direct repeat motif. SNF5 is essential for the assembly promoter …	180	1	0	0	0	0	0	0	1	0.002846652
60	PRK09692	PRK09692	integrase; Provisional	413	1	0	0	0	0	0	0	1	0.00281726
119	cd01184	INT_C_like_1	Uncharacterized site-specific tyrosine recombinase, C-terminal catalytic domain. Tyrosine recombinase (integrase) belongs to a DNA breaking-rejoining enzyme superfamily. The catalytic domain containing six conserved active site residues. The recombination reaction involves cleavage of a single strand of a DNA duplex by nucleophilic attack of a conserved tyrosine to give a 3' phosphotyrosyl protei…	180	1	0	1	0	0	0	0	2	0.002799943
330	pfam13976	gag_pre-integrs	GAG-pre-integrase domain. This domain is found associated with retroviral insertion elements and lies just upstream of the integrase region on the polyproteins.	67	1	0	0	0	0	0	0	1	0.00278842
61	PRK09870	PRK09870	tyrosine recombinase; Provisional	200	0	0	1	0	0	0	0	1	0.002781054
79	TIGR02224	recomb_XerC	tyrosine recombinase XerC. The phage integrase family describes a number of recombinases with tyrosine active sites that transiently bind covalently to DNA. Many are associated with mobile DNA elements, including phage, transposons, and phase variation loci. This model represents XerC, one of two closely related chromosomal proteins along with XerD (TIGR02225). XerC and XerD are site-specific rec…	295	1	0	1	0	0	0	0	2	0.002716992
288	pfam12323	HTH_OrfB_IS605	Helix-turn-helix domain. This is the N terminal helix-turn-helix domain of Transposase_2 pfam01385.	47	0	0	0	1	0	0	0	1	0.002709763
213	pfam01710	HTH_Tnp_IS630	Transposase. Transposase proteins are necessary for efficient DNA transposition. This family includes insertion sequences from Synechocystis PCC 6803 three of which are characterized as homologous to bacterial IS5- and IS4- and to several members of the IS630-Tc1-mariner superfamily.	119	0	0	0	1	0	0	0	1	0.002486067
314	pfam13518	HTH_28	Helix-turn-helix domain. This helix-turn-helix domain is often found in transposases and is likely to be DNA-binding.	52	0	0	0	1	0	0	0	1	0.002451119
208	pfam01548	DEDD_Tnp_IS110	Transposase. Transposase proteins are necessary for efficient DNA transposition. This family includes an amino-terminal region of the pilin gene inverting protein (PIVML) and of members of the IS111A/IS1328/IS1533 family of transposases. The C-terminus is represented by family pfam02371.	155	0	0	0	1	0	0	0	1	0.002375442
309	pfam13356	Arm-DNA-bind_3	Arm DNA-binding domain. This DNA-binding domain is found at the N-terminus of a wide variety of phage integrase proteins.	77	1	0	0	0	0	0	0	1	0.002306953
71	TIGR01633	phi3626_gp14_N	putative phage tail component, N-terminal domain. This model represents the best-conserved region of about 125 amino acids, toward the N-terminus, of a family of proteins from temperate phage of a number of Gram-positive bacteria. These phage proteins range in length from 230 to 525 amino acids. [Mobile and extrachromosomal element functions, Prophage functions]	124	0	0	0	0	0	1	0	1	0.002262556
222	pfam02914	DDE_2	Bacteriophage Mu transposase.	217	0	0	0	1	0	0	0	1	0.002199795
345	pfam17762	HTH_ParB	HTH domain found in ParB protein.	52	0	0	0	0	0	0	1	1	0.00212988
327	pfam13843	DDE_Tnp_1_7	Transposase IS4.	352	0	0	0	1	0	0	0	1	0.002038149
364	pfam18803	CxC2	CxC2 like cysteine cluster associated with KDZ transposases. A predicted Zinc chelating domain present N-terminal to the KDZ transposase domain.	107	0	0	0	1	0	0	0	1	0.001879598
8	COG2452	COG2452	Predicted site-specific integrase-resolvase [Mobilome: prophages, transposons].	193	1	0	0	0	0	0	0	1	0.001832967
12	COG2963	InsE	Transposase and inactivated derivatives [Mobilome: prophages, transposons].	116	0	0	0	1	0	0	0	1	0.001792404
64	PRK13413	mpi	master DNA invertase Mpi family serine-type recombinase.	200	0	0	1	0	0	0	0	1	0.001789561
253	pfam07022	Phage_CI_repr	Bacteriophage CI repressor helix-turn-helix domain. This family consists of several phage CI repressor proteins and related bacterial sequences. The CI repressor is known to function as a transcriptional switch, determining whether transcription is lytic or lysogenic.	65	0	0	0	0	1	0	0	1	0.001783966
194	cd18974	CD_POL_like	chromodomain of Penicillium solitum protein PENSOL_c198G03123. This subgroup includes the CHROMO (CHRromatin Organization Modifier) domain found in Penicillium solitum protein PENSOL_c198G03123 a putative polyprotein from a Ty3/Gypsy long terminal repeat (LTR) retroelement. The pol gene in TY3/gypsy elements generally encodes domains in the following order: an aspartyl protease, a reverse transcr…	50	1	0	0	0	0	0	0	1	0.0017606
181	cd16411	ParB_N_like	ParB N-terminal, parA -binding, domain of bacterial and plasmid parABS partitioning systems. This family represents the N-terminal domain of ParB, a DNA-binding component of the prokaryotic parABS partitioning system. parABS contributes to the efficient segregation of chromosomes and low-copy number plasmids to daughter cells during prokaryotic cell division. The process includes the parA (Walker…	90	0	0	0	0	0	0	1	1	0.001752753
321	pfam13683	rve_3	Integrase core domain.	67	1	0	0	0	0	0	0	1	0.001698378
334	pfam14657	Arm-DNA-bind_4	Arm DNA-binding domain. This family includes AP2-like domains found in a variety of phage integrase proteins. These domains bind to Arm DNA sites.	45	1	0	0	0	0	0	0	1	0.00165937
150	cd05481	retropepsin_like_LTR_1	Retropepsins_like_LTR; pepsin-like aspartate protease from retrotransposons with long terminal repeats. Retropepsin of retrotransposons with long terminal repeats are pepsin-like aspartate proteases. While fungal and mammalian pepsins are bilobal proteins with structurally related N and C-terminals, retropepsins are half as long as their fungal and mammalian counterparts. The monomers are structu…	93	1	0	0	0	0	0	0	1	0.001630224
336	pfam14690	zf-ISL3	zinc-finger of transposase IS204/IS1001/IS1096/IS1165.	47	0	0	0	1	0	0	0	1	0.00162986
20	COG3415	COG3415	Transposase [Mobilome: prophages, transposons].	138	0	0	0	1	0	0	0	1	0.001620555
265	pfam09121	Tower	Tower. Members of this family adopt a secondary structure consisting of a pair of long, antiparallel alpha-helices (the stem) that support a three-helix bundle (3HB) at their end. The 3HB contains a helix-turn-helix motif and is similar to the DNA binding domains of the bacterial site-specific recombinases, and of eukaryotic Myb and homeodomain transcription factors. The Tower domain has an impor…	42	0	0	1	0	0	0	0	1	0.001617367
335	pfam14659	Phage_int_SAM_3	Phage integrase, N-terminal SAM-like domain. This domain is found in a variety of phage integrase proteins.	57	1	0	0	0	0	0	0	1	0.001600232
303	pfam13011	LZ_Tnp_IS481	leucine-zipper of insertion element IS481. This is the upstream region of the conjoined ORF AB of insertion element 481. The significance of IS481 in the detection of Bordetella pertussis is discussed in. The B portion of the ORF AB carries the transposase activity in family rve, pfam00665.	85	0	0	0	1	0	0	0	1	0.001557903
332	pfam14372	DUF4413	Domain of unknown function (DUF4413). This domain is part of an RNase-H fold section of longer proteins some of which are transposable elements possibly of the Pong type, since some members are putative Tam3 transposases.	100	0	0	0	1	0	0	0	1	0.001505331
116	cd01123	Rad51_DMC1_radA	Rad51_DMC1_radA,B. This group of recombinases includes the eukaryotic proteins RAD51, RAD55/57 and the meiosis-specific protein DMC1, and the archaeal proteins radA and radB. They are closely related to the bacterial RecA group. Rad51 proteins catalyze a similiar recombination reaction as RecA, using ATP-dependent DNA binding activity and a DNA-dependent ATPase. However, this reaction is less eff…	235	0	0	1	0	0	0	0	1	0.001469022
333	pfam14549	P22_Cro	DNA-binding transcriptional regulator Cro. Bacteriophage P22 Cro protein represses genes normally expressed in early phage development and is necessary for the late stage of lytic growth. It does this by binding to the OL and OR operator-regions normally used by the repressor protein for lysogenic maintenance.	59	0	0	0	0	1	0	0	1	0.001466596
331	pfam14319	Zn_Tnp_IS91	Transposase zinc-binding domain. This domain is likely to be a zinc-binding domain. It is found at the N-terminus of transposases belonging to the IS91 family.	92	0	0	0	1	0	0	0	1	0.001458343
3	COG1475	Spo0J	Chromosome segregation protein Spo0J, contains ParB-like nuclease domain [Cell cycle control, cell division, chromosome partitioning].	240	0	0	0	0	0	0	1	1	0.001417006
320	pfam13613	HTH_Tnp_4	Helix-turn-helix of DDE superfamily endonuclease. This domain is the probable DNA-binding region of transposase enzymes, necessary for efficient DNA transposition. Most of the members derive from the IS superfamily IS5 and rather fewer from IS4.	53	0	0	0	1	0	0	0	1	0.001392964
227	pfam03050	DDE_Tnp_IS66	Transposase IS66 family. Transposase proteins are necessary for efficient DNA transposition. This family includes IS66 from Agrobacterium tumefaciens.	282	0	0	0	1	0	0	0	1	0.001384287
308	pfam13340	DUF4096	Putative transposase of IS4/5 family (DUF4096).	76	0	0	0	1	0	0	0	1	0.00138333
243	pfam05598	DUF772	Transposase domain (DUF772). This presumed domain is found at the N-terminus of many proteins found in transposons.	73	0	0	0	1	0	0	0	1	0.001367634
94	TIGR03764	ICE_PFGI_1_parB	integrating conjugative element, PFGI_1 class, ParB family protein. Members of this protein family carry the ParB-type nuclease domain and are found in integrating conjugative elements (ICE) in the same class as PFGI-1 of Pseudomonas fluorescens Pf-5.	258	0	0	0	0	0	0	1	1	0.001351768
356	pfam18718	CxC5	CxC5 like cysteine cluster associated with KDZ transposases. A predicted Zinc chelating domain present N-terminal to the KDZ transposase domain.	117	0	0	0	1	0	0	0	1	0.001336258
210	pfam01610	DDE_Tnp_ISL3	Transposase. Transposase proteins are necessary for efficient DNA transposition. Contains transposases for IS204, IS1001, IS1096 and IS1165.	238	0	0	0	1	0	0	0	1	0.001297647
278	pfam10743	Phage_Cox	Regulatory phage protein cox. This family of phage Cox proteins is expressed by Enterobacteria phages. The Cox protein is a 79-residue basic protein with a predicted strong helix-turn-helix DNA-binding motif. It inhibits integrative recombination and it activates site-specific excision of the HP1 genome from the Haemophilus influenzae chromosome, Hp1. Cox appears to function as a tetramer. Cox bi…	87	1	0	0	0	0	0	0	1	0.001286061
55	PRK08181	PRK08181	transposase; Validated	269	0	0	0	1	0	0	0	1	0.001255004
101	cd00303	retropepsin_like	Retropepsins; pepsin-like aspartate proteases. The family includes pepsin-like aspartate proteases from retroviruses, retrotransposons and retroelements, as well as eukaryotic dna-damage-inducible proteins (DDIs), and bacterial aspartate peptidases. While fungal and mammalian pepsins are bilobal proteins with structurally related N and C-terminals, retropepsins are half as long as their fungal an…	92	1	0	0	0	0	0	0	1	0.001181021
315	pfam13542	HTH_Tnp_ISL3	Helix-turn-helix domain of transposase family ISL3.	51	0	0	0	1	0	0	0	1	0.001124347
49	PRK00283	xerD	tyrosine recombinase.	299	0	0	1	0	0	0	0	1	0.001090388
189	cd18728	PIN_N4BP1-like	PRORP-like PIN domain of NEDD4 binding protein 1 and related proteins. NEDD4-binding partner-1 (N4BP1) interacts with and is a substrate of NEDD4 ubiquitin ligase (neural precursor cell expressed, developmentally down-regulated 4, E3 ubiquitin protein ligase). It is also an inhibitor of the E3 ubiquitin-protein ligase ITCH, a NEDD4 structurally related E3. This subfamily additionally includes NYN…	127	1	0	0	0	0	0	0	1	0.00105675
242	pfam05269	Phage_CII	Bacteriophage CII protein. This family consists of several phage CII regulatory proteins. CII plays a key role in the lysis-lysogeny decision in bacteriophage lambda and related phages.	91	0	0	0	0	1	0	0	1	0.001051183
42	PHA02517	PHA02517	putative transposase OrfB; Reviewed	277	0	0	0	1	0	0	0	1	0.00098931
322	pfam13700	DUF4158	Domain of unknown function (DUF4158). The exact function of this domain is not clear, but it frequently occurs as an N-terminal region of transposase 3 or IS3 family of insertion elements.	166	0	0	0	1	0	0	0	1	0.000982046
58	PRK09409	PRK09409	IS2 transposase TnpB; Reviewed	301	0	0	0	1	0	0	0	1	0.000945123
370	smart00674	CENPB	Putative DNA-binding domain in centromere protein B, mouse jerky and transposases.	66	0	0	0	1	0	0	0	1	0.000943745
313	pfam13495	Phage_int_SAM_4	Phage integrase, N-terminal SAM-like domain.	84	1	0	0	0	0	0	0	1	0.000930603
104	cd00447	NusB_Sun	RNA binding domain of NusB (N protein-Utilization Substance B) and Sun (also known as RrmB or Fmu) proteins. This family includes two orthologous groups exemplified by the transcription termination factor NusB and the N-terminal domain of the rRNA-specific 5-methylcytidine transferase (m5C-methyltransferase) Sun. The NusB protein plays a key role in the regulation of ribosomal RNA biosynthesis in…	129	0	0	0	0	1	0	0	1	0.000916133
66	PRK14702	PRK14702	insertion element IS2 transposase InsD; Provisional	262	0	0	0	1	0	0	0	1	0.000858724
236	pfam04754	Transposase_31	Putative transposase, YhgA-like. This family of putative transposases includes the YhgA sequence from Escherichia coli and several prokaryotic homologs.	202	0	0	0	1	0	0	0	1	0.000852626
271	pfam09684	Tail_P2_I	Phage tail protein (Tail_P2_I). These sequences represent the family of phage P2 protein I and related tail proteins from a number of temperate phage of Gram-negative bacteria.	132	0	0	0	0	0	1	0	1	0.000817296
347	pfam17921	Integrase_H2C2	Integrase zinc binding domain. This zinc binding domain is found in a wide variety of integrase proteins.	58	1	0	0	0	0	0	0	1	0.000817054
355	pfam18717	CxC4	CxC4 like cysteine cluster associated with KDZ transposases. A predicted Zinc chelating domain present N-terminal to the KDZ transposase domain.	133	0	0	0	1	0	0	0	1	0.000798088
221	pfam02899	Phage_int_SAM_1	Phage integrase, N-terminal SAM-like domain.	84	1	0	0	0	0	0	0	1	0.000761913
69	TIGR00616	rect	recombinase, phage RecT family. All proteins in this family for which functions are known bind ssDNA and are involved in the the pairing of homologous DNA This family is based on the phylogenomic analysis of JA Eisen (1999, Ph.D. Thesis, Stanford University). RecT and homologs are found in prophage regions of bacterial genomes. RecT works with a partner protein, RecE. [DNA metabolism, DNA replica…	241	0	0	1	0	0	0	0	1	0.00072543
293	pfam12762	DDE_Tnp_IS1595	ISXO2-like transposase domain. This domain probably functions as an integrase that is found in a wide variety of transposases, including ISXO2.	151	1	0	0	1	0	0	0	2	0.000708906
349	pfam18090	SoPB_HTH	Centromere-binding protein HTH domain. This domain is found in centromere-binding protein (SopB). SopB displays an intriguing range of DNA-binding properties essential for partition; it binds the centromere to form a partition complex, which recruits NTPase (SopA), and it also inhibits SopA polymerization. The domain has a helix-turn-helix (HTH) structure and is thought to be the specific DNA-bin…	75	0	0	0	0	0	0	1	1	0.000698434
78	TIGR02126	phgtail_TP901_1	phage major tail protein, TP901-1 family. This family includes the members of pfam06199 but is broader. Characterized members are major tail proteins from various phage, including lactococcal temperate bacteriophage TP901-1. [Mobile and extrachromosomal element functions, Prophage functions]	136	0	0	0	0	0	1	0	1	0.000697965
299	pfam13005	zf-IS66	zinc-finger binding domain of transposase IS66. This is a zinc-finger region of the N-terminus of the insertion element IS66 transposase.	46	0	0	0	1	0	0	0	1	0.000695447
27	COG4342	COG4342	Intergrase/Recombinase [Mobilome: prophages, transposons].	291	0	0	1	0	0	0	0	1	0.000681337
269	pfam09588	YqaJ	YqaJ-like viral recombinase domain. This protein family is found in many different bacterial species but is of viral origin. The protein forms an oligomer and functions as a processive alkaline exonuclease that digests linear double-stranded DNA in a Mg(2+)-dependent reaction, It has a preference for 5'-phosphorylated DNA ends. It thus forms part of the two-component SynExo viral recombinase func…	144	0	0	1	0	0	0	0	1	0.00067694
261	pfam08775	ParB	ParB family. ParB is a component of the par system which mediates accurate DNA partition during cell division. It recognizes A-box and B-box DNA motifs. ParB forms an asymmetric dimer with 2 extended helix-turn-helix (HTH) motifs that bind to A-boxes. The HTH motifs emanate from a beta sheet coiled coil DNA binding module. Both DNA binding elements are free to rotate around a flexible linker, thi…	125	0	0	0	0	0	0	1	1	0.000662649
254	pfam07282	OrfB_Zn_ribbon	Putative transposase DNA-binding domain. This putative domain is found at the C-terminus of a large number of transposase proteins. This domain contains four conserved cysteines suggestive of a zinc binding domain. Given the need for transposases to bind DNA as well as the large number of DNA-binding zinc fingers we hypothesize this domain is DNA-binding.	69	0	0	0	1	0	0	0	1	0.000624814
350	pfam18103	SH3_11	Retroviral integrase C-terminal SH3 domain. This is the carboxy-terminal domain (CTD) found in retroviral integrase, an essential retroviral enzyme that binds both termini of linear viral DNA and inserts them into a host cell chromosome. The CTD adopts an SH3-like fold. Each CTD makes contact with the phosphodiester backbone of both viral DNA molecules, essentially crosslinking the structure.	63	1	0	0	0	0	0	0	1	0.000616249
341	pfam16795	Phage_integr_3	Archaeal phage integrase. catalyzes cleavage and ligation of DNA.	162	1	0	0	0	0	0	0	1	0.000587622
154	cd06095	RP_RTVL_H_like	Retropepsin of the RTVL_H family of human endogenous retrovirus-like elements. This family includes aspartate proteases from retroelements with LTR (long terminal repeats) including the RTVL_H family of human endogenous retrovirus-like elements. While fungal and mammalian pepsins are bilobal proteins with structurally related N- and C-termini, retropepsins are half as long as their fungal and mam…	86	1	0	0	0	0	0	0	1	0.000577396
131	cd01196	INT_C_like_6	Uncharacterized site-specific tyrosine recombinase, C-terminal catalytic domain. Tyrosine recombinase (integrase) belongs to a DNA breaking-rejoining enzyme superfamily. The catalytic domain contains six conserved active site residues. The recombination reaction involves cleavage of a single strand of a DNA duplex by nucleophilic attack of a conserved tyrosine to give a 3' phosphotyrosyl protein-…	183	1	0	1	0	0	0	0	2	0.0005688
72	TIGR01634	tail_P2_I	phage tail protein, P2 protein I family. This model represents the family of phage P2 protein I and related tail proteins from a number of temperate phage of Gram-negative bacteria. This model is built as a fragment model and identifies some phage tail proteins with strong but local similarity to members of the seed alignment. [Mobile and extrachromosomal element functions, Prophage functions]	139	0	0	0	0	0	1	0	1	0.000548808
153	cd06094	RP_Saci_like	RP_Saci_like, retropepsin family. Retropepsin on retrotransposons with long terminal repeats (LTR) including Saci-1, -2 and -3 of Schistosoma mansoni. Retropepsins are related to fungal and mammalian pepsins. While fungal and mammalian pepsins are bilobal proteins with structurally related N- and C-termini, retropepsins are half as long as their fungal and mammalian counterparts. The monomers are…	89	1	0	0	0	0	0	0	1	0.000547708
29	COG4584	COG4584	Transposase [Mobilome: prophages, transposons].	278	0	0	0	1	0	0	0	1	0.000527802
275	pfam10539	Dev_Cell_Death	Development and cell death domain. The DCD domain is found in plant proteins involved in development and cell death. The DCD domain is an approximately 130 amino acid long stretch that contains several mostly invariable motifs. These include a FGLP and a LFL motif at the N-terminus and a PAQV and a PLxE motif towards the C-terminus of the domain. The DCD domain is present in proteins with differe…	126	0	0	0	0	0	0	1	1	0.000518737
247	pfam06291	Lambda_Bor	Bor protein. This family consists of several Bacteriophage lambda Bor and Escherichia coli Iss proteins. Expression of bor significantly increases the survival of the Escherichia coli host cell in animal serum. This property is a well known bacterial virulence determinant indeed, bor and its adjacent sequences are highly homologous to the iss serum resistance locus of the plasmid ColV2-K94, which…	74	0	0	0	0	1	0	0	1	0.000486848
32	COG4974	XerD	Site-specific recombinase XerD [Replication, recombination and repair].	300	0	0	1	0	0	0	0	1	0.000483565
162	cd16390	ParB_N_Srx_like	uncharacterized family distantly related to the N-terminal domain of the ParB/Srx superfamily. Uncharacterized proteins distantly related to the N-terminal domain of the ParB superfamily, primarily involved in bacterial and plasmid parABS-related partitioning systems. A small minority of proteins in this family include a C-terminal inorganic pyrophosphatase domain. Also within the ParB superfamil…	162	0	0	0	0	0	0	1	1	0.000448615
306	pfam13102	Phage_int_SAM_5	Phage integrase SAM-like domain. A family of uncharacterized proteins found by clustering human gut metagenomic sequences. This family appears related to the N-terminal domain of phage integrases.	98	1	0	0	0	0	0	0	1	0.000440776
177	cd16407	ParB_N_like	ParB N-terminal, parA-binding, -like domain of bacterial and plasmid parABS partitioning systems. This family represents the N-terminal domain of ParB, a DNA-binding component of the prokaryotic parABS partitioning system. parABS contributes to the efficient segregation of chromosomes and low-copy number plasmids to daughter cells during prokaryotic cell division. The process includes the parA (W…	86	0	0	0	0	0	0	1	1	0.000428905
325	pfam13751	DDE_Tnp_1_6	Transposase DDE domain. Transposase proteins are necessary for efficient DNA transposition. This domain is a member of the DDE superfamily, which contain three carboxylate residues that are believed to be responsible for coordinating metal ions needed for catalysis.	125	0	0	0	1	0	0	0	1	0.000406758
270	pfam09669	Phage_pRha	Phage regulatory protein Rha (Phage_pRha). Members of this protein family are found in temperate phage and bacterial prophage regions. Members include the product of the rha gene of the lambdoid phage phi-80, a late operon gene. The presence of this gene interferes with infection of bacterial strains that lack integration host factor (IHF), which regulates the rha gene. It is suggested that Rha i…	91	0	0	0	0	0	1	0	1	0.000396809
62	PRK09871	PRK09871	tyrosine recombinase; Provisional	198	0	0	1	0	0	0	0	1	0.000395318
257	pfam07825	Exc	Excisionase-like protein. The phage-encoded excisionase protein (Xis) is involved in excisive recombination by regulating the assembly of the excisive intasome and by inhibiting viral integration. It adopts an unusual 'winged'-helix structure in which two alpha helices are packed against two extended strands. Also present in the structure is a two-stranded anti-parallel beta-sheet, whose strands …	72	1	1	0	0	0	0	0	2	0.00038999
251	pfam06806	DUF1233	Putative excisionase (DUF1233). This family consists of several putative phage excisionase proteins of around 80 residues in length.	70	0	1	0	0	0	0	0	1	0.00036673
13	COG3039	IS5	Transposase and inactivated derivatives, IS5 family [Mobilome: prophages, transposons].	230	0	0	0	1	0	0	0	1	0.000356079
206	pfam01526	DDE_Tnp_Tn3	Tn3 transposase DDE domain. This family includes transposases of Tn3, Tn21, Tn1721, Tn2501, Tn3926 transposons from E-coli. The specific binding of the Tn3 transposase to DNA has been demonstrated. Sequence analysis has suggested that the invariant triad of Asp689, Asp765, Glu895 (numbering as in Tn3) may correspond to the D-D-35-E motif previously implicated in the catalysis of numerous transpos…	388	0	0	0	1	0	0	0	1	0.000349768
280	pfam11372	DUF3173	Domain of unknown function (DUF3173). This family of proteins with unknown function appears to be restricted to Firmicutes. These proteins appear to be distantly related to HHH domains and are therefore likely to be DNA-binding. Genomic environment-visualisation confirms the likely function as being DNA-binding, as this short protein lies very closely between an integrase and a replication protei…	58	1	0	0	0	0	0	0	1	0.000338652
263	pfam09003	Arm-DNA-bind_1	Bacteriophage lambda integrase, Arm DNA-binding domain. The amino terminal domain of bacteriophage lambda integrase folds into a three-stranded, antiparallel beta-sheet that packs against a C-terminal alpha-helix, adopting a fold that is structurally related to the three-stranded beta-sheet family of DNA-binding domains (which includes the GCC-box DNA-binding domain and the N-terminal domain of T…	72	1	0	0	0	0	0	0	1	0.000338177
246	pfam06199	Phage_tail_2	Phage tail tube protein. characterized members are major tail tube proteins from various phages, including lactococcal temperate bacteriophage TP901-1.	134	0	0	0	0	0	1	0	1	0.000335728
18	COG3335	COG3335	Transposase [Mobilome: prophages, transposons].	132	0	0	0	1	0	0	0	1	0.000319108
126	cd01191	INT_C_like_2	Uncharacterized site-specific tyrosine recombinase, C-terminal catalytic domain. Tyrosine recombinase (integrase) belongs to a DNA breaking-rejoining enzyme superfamily. The catalytic domain contains six conserved active site residues. The recombination reaction involves cleavage of a single strand of a DNA duplex by nucleophilic attack of a conserved tyrosine to give a 3' phosphotyrosyl protein-…	176	1	0	1	0	0	0	0	2	0.000313946
199	pfam00552	IN_DBD_C	Integrase DNA binding domain. Integrase mediates integration of a DNA copy of the viral genome into the host chromosome. Integrase is composed of three domains. The amino-terminal domain is a zinc binding domain. The central domain is the catalytic domain pfam00665. This domain is the carboxyl terminal domain that is a non-specific DNA binding domain.	50	1	0	0	0	0	0	0	1	0.000307144
185	cd16844	ParB_N_like_MT	ParB N-terminal-like domain, some attached to C-terminal S-adenosylmethionine-dependent methyltransferase domain. This family represents domains related to the N-terminal domain of ParB, a DNA-binding component of the prokaryotic parABS partitioning system, fused to a variety of C-terminal domains, including S-adenosylmethionine-dependent methyltransferase-like domains and DUF4417. parABS contrib…	54	0	0	0	0	0	0	1	1	0.000305331
365	pfam18804	CxC3	CxC3 like cysteine cluster associated with KDZ transposases. A predicted Zinc chelating domain present N-terminal to the KDZ transposase domain.	113	0	0	0	1	0	0	0	1	0.000298324
256	pfam07592	DDE_Tnp_ISAZ013	Rhodopirellula transposase DDE domain. These transposases are found in the planctomycete Rhodopirellula baltica, the cyanobacterium Nostoc, and the Gram-positive bacterium Streptomyces.	308	0	0	0	1	0	0	0	1	0.000279856
9	COG2801	Tra5	Transposase InsO and inactivated derivatives [Mobilome: prophages, transposons].	232	0	0	0	1	0	0	0	1	0.000257419
23	COG3547	COG3547	Transposase [Mobilome: prophages, transposons].	303	0	0	0	1	0	0	0	1	0.000257051
362	pfam18763	ddrB-ParB	ddrB-like ParB superfamily domain. A member of the ParB/sulfiredoxin superfamily of proteins found in polyvalent proteins prototyped by the version in the phage P1 ddRB protein. These proteins are predicted to function as nucleases.	122	0	0	0	0	0	0	1	1	0.000240544
291	pfam12713	DUF3806	Domain of unknown function (DUF3806). This family represent the C-terminal domain of the structure. In two related Bacteroides species the gene lies immediately upstream from a putative ATP binding component of an ATP transporter and a putative histidinol phosphatase. The structure of this domain is strikingly similar to the N-terminal structure of 1ma7 whose C-terminal domain is a phage integras…	86	1	0	0	0	0	0	0	1	0.000229884
165	cd16394	sopB_N	N-terminal domain of sopB protein, which promotes proper partitioning of F1 plasmid. Escherichia coli SopB acts in the equitable partitioning of the F plasmid in the SopABC system. SopA binds to the sopAB promoter, while SopB binds SopC and helps stimulate polymerization of SopA in the presence of ATP and Mg(II). Mutation of SopA inhibits proper plasmid segregation. This N-terminal domain is rela…	67	0	0	0	0	0	0	1	1	0.000206699
197	cd18978	CD_DDE_transposase_like	chromodomain of Rhizopus microsporus putative DDE transposases, and similar proteins. This subgroup includes the CHROMO (CHRromatin Organization Modifier) domain found in Rhizopus microsporus putative DDE transposases, and similar proteins. The chromodomain, is a conserved region of about 50 amino acids, found in a variety of chromosomal proteins, and implicated in the binding, of the proteins in…	52	0	0	0	1	0	0	0	1	0.000193348
15	COG3316	Rve	Transposase (or an inactivated derivative) [Mobilome: prophages, transposons].	215	0	0	0	1	0	0	0	1	0.000189519
111	cd00799	INT_Cre_C	C-terminal catalytic domain of Cre recombinase (also called integrase). Cre-like recombinases are tyrosine based site specific recombinases. They belong to the superfamily of DNA breaking-rejoining enzymes, which share the same fold in their catalytic domain and the overall reaction mechanism. The bacteriophage P1 Cre recombinase maintains the circular phage replicon in a monomeric state by catal…	188	1	0	1	0	0	0	0	2	0.000189283
231	pfam03400	DDE_Tnp_IS1	IS1 transposase. Transposase proteins are necessary for efficient DNA transposition. This family represents bacterial IS1 transposases.	131	0	0	0	1	0	0	0	1	0.000177219
99	TIGR04402	mob_CxxC_CxxC	mobilome CxxCx(11)CxxC protein. Members of this family share twin CxxC motifs near the C-terminus, suggesting a DNA- or RNA-binding activity. The spacing between CxxC motifs is variable, from 11 to 16 amino acids. Members in general occur on plasmids or near other markers of lateral gene transfer (transposases, integrases, endonucleases, etc).	186	1	0	0	1	0	0	0	2	0.000176011
287	pfam12167	Arm-DNA-bind_2	Arm DNA-binding domain. This domain is found at the N-terminus of various phage integrases. The domain binds to DNA.	64	1	0	0	0	0	0	0	1	0.000172529
166	cd16395	Srx	Sulfiredoxin reactivates peroxiredoxins after oxidative inactivation. Sulfiredoxin reduces and thereby re-activates 2-cys peroxiredoxins. Peroxiredoxins act as molecular switches, inactivating in response to hyperoxidation from hydrogen peroxide and other free radicals. Sulfiredoxin reactivates Prx-SO(2)(-) via ATP-Mg(2+)-dependent reduction. Arabidopsis sulfiredoxin has been described as a dual …	90	0	0	0	0	0	0	1	1	0.000170541
223	pfam02920	Integrase_DNA	DNA binding domain of tn916 integrase.	58	1	0	0	0	0	0	0	1	0.000166507
93	TIGR03742	PRTRC_F	PRTRC system protein F. A novel genetic system characterized by seven (usually) major proteins, including a ParB homolog and a ThiF homolog, is commonly found on plasmids or in bacterial chromosomal regions near phage, plasmid, or transposon markers. It is most common among the beta Proteobacteria. We designate the system PRTRC, or ParB-Related,ThiF-Related Cassette. This protein family is design…	342	0	0	0	0	0	0	1	1	0.000157376
161	cd16389	FIN	fertility inhibition factors, including OSA and FiwA, related to the ParB/Srx superfamily. Osa and FiwA are fertility inhibition factors (FIN), which are employed by plasmids to block import of rival plasmids. Osa (oncogenic suppressive activity) of IncW group plasmid pSa gene inhibits the oncogenic properties of Agrobacterium tumefaciens. Osa is structurally similar to the ParB N-terminal domain…	124	0	0	0	0	0	0	1	1	0.000156933
272	pfam09956	DUF2190	Uncharacterized conserved protein (DUF2190). This domain, found in various hypothetical prokaryotic proteins, as well as in some putative RecA/RadA recombinases, has no known function.	103	0	0	1	0	0	0	0	1	0.000144565
2	COG0675	InsQ	Transposase [Mobilome: prophages, transposons].	364	0	0	0	1	0	0	0	1	0.000143185
182	cd16412	dndB	DNA sulfur modification protein DndB. dndB acts in the regulation of DNA modifications, including DNA phosphorothioation. DndB may act by binding near the phosphorothioate modification site and regulating access of the Dnd modification machinery to DNA. These proteins show similarity to the N-terminal domain of ParB, a DNA-binding component of the prokaryotic parABS partitioning system, and other…	333	0	0	0	0	0	0	1	1	0.000141709
65	PRK13698	PRK13698	ParB/RepB/Spo0J family plasmid partition protein.	323	0	0	0	0	0	0	1	1	0.00013892
125	cd01190	INT_StrepXerD_C_like	Putative XerD in Streptococcus pneumonia and similar proteins, C-terminal catalytic domain. This family includes a putative XerD recombinase in Streptococcus pneumonia and similar tyrosine recombinases. However, the members of this family contain unusual active site motifs from the XerD from Escherichia coli. E. coli XerD and homologous enzymes show four conserved amino acids R-H-R-H that are spa…	150	0	0	1	0	0	0	0	1	0.000129509
310	pfam13358	DDE_3	DDE superfamily endonuclease. This family of proteins are related to pfam00665 and are probably endonucleases of the DDE superfamily. Transposase proteins are necessary for efficient DNA transposition. This domain is a member of the DDE superfamily, which contain three carboxylate residues that are believed to be responsible for coordinating metal ions needed for catalysis. The catalytic activity…	145	0	0	0	1	0	0	0	1	0.000105573
84	TIGR02681	phage_pRha	phage regulatory protein, rha family. Members of this protein family are found in temperate phage and bacterial prophage regions. Members include the product of the rha gene of the lambdoid phage phi-80, a late operon gene. The presence of this gene interferes with infection of bacterial strains that lack integration host factor (IHF), which regulates the rha gene. It is suggested that pRha is a …	108	0	0	0	0	0	1	0	1	0.000102441
191	cd18971	CD_POL_like	chromodomain of a Magnaporthe grisea putative retrotransposon polyprotein, and similar proteins. This subgroup includes the CHROMO (CHRromatin Organization Modifier) domain found in a Magnaporthe grisea putative retrotransposon polyprotein which includes domains in the following order: an aspartyl protease, a reverse transcriptase, RNase H, and an integrase, here the chromodomain is found at the …	50	1	0	0	0	0	0	0	1	9.50E-05
54	PRK06526	PRK06526	transposase; Provisional	254	0	0	0	1	0	0	0	1	8.99E-05
302	pfam13009	Phage_Integr_2	Putative phage integrase. This family is found in association with IS elements.	323	1	0	0	0	0	0	0	1	8.43E-05
5	COG1662	InsB	Transposase and inactivated derivatives, IS1 family [Mobilome: prophages, transposons].	121	0	0	0	1	0	0	0	1	8.29E-05
307	pfam13333	rve_2	Integrase core domain.	52	1	0	0	0	0	0	0	1	7.56E-05
142	cd03714	RT_DIRS1	RT_DIRS1: Reverse transcriptases (RTs) occurring in the DIRS1 group of retransposons. Members of the subfamily include the Dictyostelium DIRS-1, Volvox carteri kangaroo, and Panagrellus redivivus PAT elements. These elements differ from LTR and conventional non-LTR retrotransposons. They contain split direct repeat (SDR) termini, and have been proposed to integrate via double-stranded closed-circ…	119	1	0	1	0	0	0	0	2	7.44E-05
284	pfam11646	DUF3258	Protein of unknown function DUF3258. This viral family are possible phage integrase proteins however this cannot be confirmed.	99	1	0	0	0	0	0	0	1	7.19E-05
342	pfam17241	DUF5314	Family of unknown function (DUF5314). This is a family of unknown function usually preceded by the GAG-pre-integrase domain pfam13976.	194	1	0	0	0	0	0	0	1	6.66E-05
248	pfam06316	Ail_Lom	Enterobacterial Ail/Lom protein. This family consists of several bacterial and phage Ail/Lom-like proteins. The Yersinia enterocolitica Ail protein is a known virulence factor. Proteins in this family are predicted to consist of eight transmembrane beta-sheets and four cell surface-exposed loops. It is thought that Ail directly promotes invasion and loop 2 contains an active site, perhaps a recep…	199	0	0	0	0	1	0	0	1	6.42E-05
175	cd16405	RepB_like_N	plasmid segregation replication protein B like protein, N-terminal domain. RepB, found on plasmids and secondary chromosomes, works along with repA in directing plasmid segregation, and has been shown in Rhizobium etli to require the parS centromere-like sequence for full transcriptional repression of the repABC operon, inducing plasmid incompatibility. RepA is a Walker-type ATPase that complexes…	91	0	0	0	0	0	0	1	1	6.18E-05
37	COG5471	COG5471	Predicted phage recombinase, RecA/RadA family [Mobilome: prophages, transposons].	107	0	0	1	0	0	0	0	1	5.71E-05
184	cd16414	dndB_like	DNA-sulfur modification-associated domain. Family of proteins related to dndB. dndB acts in the regulation of DNA modifications, including DNA phosphorothioation. Both have a conserved DGQHR sequence motif. These proteins show similarity to the N-terminal domain of ParB, a DNA-binding component of the prokaryotic parABS partitioning system, and other members of the ParB/Srx superfamily	238	0	0	0	0	0	0	1	1	4.75E-05
318	pfam13610	DDE_Tnp_IS240	DDE domain. This DDE domain is found in a wide variety of transposases including those found in IS240, IS26, IS6100 and IS26.	139	0	0	0	1	0	0	0	1	3.96E-05
262	pfam08857	ParBc_2	Putative ParB-like nuclease. This domain is probably distantly related to pfam02195. Suggesting these uncharacterized proteins have a nuclease function.	159	0	0	0	0	0	0	1	1	3.08E-05
51	PRK02436	xerD	site-specific tyrosine recombinase XerD.	245	0	0	1	0	0	0	0	1	2.64E-05
220	pfam02661	Fic	Fic/DOC family. This family consists of the Fic (filamentation induced by cAMP) protein and doc (death on curing). The Fic protein is involved in cell division and is suggested to be involved in the synthesis of PAB or folate, indicating that the Fic protein and cAMP are involved in a regulatory mechanism of cell division via folate metabolism. This family contains a central conserved motif HPFXX…	95	0	0	0	0	1	0	0	1	1.79E-05
75	TIGR01766	tspaseT_teng_C	transposase, IS605 OrfB family, central region. This model represents a region of a sequence similarity between a family of putative transposases of Thermoanaerobacter tengcongensis, smaller related proteins from Bacillus anthracis, putative transposes described by pfam01385, and other proteins. [Mobile and extrachromosomal element functions, Transposon functions]	82	0	0	0	1	0	0	0	1	1.18E-05
324	pfam13737	DDE_Tnp_1_5	Transposase DDE domain. Transposase proteins are necessary for efficient DNA transposition. This domain is a member of the DDE superfamily, which contain three carboxylate residues that are believed to be responsible for coordinating metal ions needed for catalysis.	112	0	0	0	1	0	0	0	1	1.07E-05
169	cd16398	KorB_N_like	ParB-like partition protein of low copy number plasmid RK2, N-terminal domain and related domains. KorB, a member of the ParB like family, is present on the low copy number, broad host range plasmid RK2. KorB encodes a gene product involved in segregation of RK2 and acts as a transcriptional regulator, down-regulating at least 6 RK2 operons. KorB binds RNA polymerase and acts cooperatively with s…	91	0	0	0	0	0	0	1	1	1.65E-06
354	pfam18697	MLVIN_C	Murine leukemia virus (MLV) integrase (IN) C-terminal domain. This is the C-terminal domain (CTD) which can be found in murine leukemia virus (MLV) integrase (IN) proteins. The MLV IN C-terminal domain interacts with the bromo and extraterminal (BET) proteins through the ET domain. This interaction provides a structural basis for global in vivo integration-site preferences andt disruption of this…	79	1	0	0	0	0	0	0	1	1.12E-06
190	cd18970	CD_POL_like	chromodomain of Hypsizygus marmoreus TY3B-I_0 protein, and similar proteins. This subgroup includes the CHROMO (CHRromatin Organization Modifier) domain found in Hypsizygus marmoreus TY3B-I_0 protein, a putative TY3/gypsy retrotransposon polyprotein, and similar proteins. The pol gene in TY3/gypsy elements generally encodes domains in the following order: an aspartyl protease, a reverse transcrip…	49	1	0	0	0	0	0	0	1	6.42E-08
151	cd05482	HIV_retropepsin_like	Retropepsins, pepsin-like aspartate proteases. This is a subfamily of retropepsins. The family includes pepsin-like aspartate proteases from retroviruses, retrotransposons and retroelements. While fungal and mammalian pepsins are bilobal proteins with structurally related N- and C-termini, retropepsins are half as long as their fungal and mammalian counterparts. The monomers are structurally rela…	87	1	0	0	0	0	0	0	1	0
296	pfam12835	Integrase_1	Integrase. This is a family of DNA-binding prophage integrases found in Proteobacteria.	149	1	0	0	0	0	0	0	1	0
28	COG4389	COG4389	Site-specific recombinase [Replication, recombination and repair].	677	0	0	1	0	0	0	0	1	0
30	COG4644	COG4644	Transposase and inactivated derivatives, TnpA family [Mobilome: prophages, transposons].	323	0	0	0	1	0	0	0	1	0
366	pfam18866	CxC7	CxC7 like cysteine cluster associated with KDZ transposases. A predicted Zinc chelating domain present N-terminal to the KDZ transposase domain.	64	0	0	0	1	0	0	0	1	0
290	pfam12596	Tnp_P_element_C	87kDa Transposase. This domain family is found in eukaryotes, and is typically between 78 and 110 amino acids in length. The family is found in association with pfam05485. There are two completely conserved residues (D and G) that may be functionally important. This family is an 87kDa transposase protein which catalyzes both the precise and imprecise excision of a nonautonomous P transposable ele…	107	0	0	0	1	0	0	0	1	0
0	COG0468	RecA	RecA/RadA recombinase [Replication, recombination and repair].	279	0	0	1	0	0	0	0	1
4	COG1479	COG1479	Uncharacterized conserved protein, contains ParB-like and HNH nuclease domains [Function unknown].	409	0	0	0	0	0	0	1	1
6	COG1943	RAYT	REP element-mobilizing transposase RayT [Mobilome: prophages, transposons].	136	0	0	0	1	0	0	0	1
11	COG2915	HflD	Regulator of phage lambda lysogenization HflD, binds to CII and stimulates its degradation [Mobilome: prophages, transposons, Signal transduction mechanisms].	207	0	0	0	0	1	0	0	1
14	COG3293	COG3293	Transposase [Mobilome: prophages, transposons].	124	0	0	0	1	0	0	0	1
16	COG3328	IS285	Transposase (or an inactivated derivative) [Mobilome: prophages, transposons].	379	0	0	0	1	0	0	0	1
17	COG3331	PrfA	Penicillin-binding protein-related factor A, putative recombinase [General function prediction only].	177	0	0	1	0	0	0	0	1
19	COG3385	InsG	IS4 transposase [Mobilome: prophages, transposons].	292	0	0	0	1	0	0	0	1
21	COG3436	COG3436	Transposase [Mobilome: prophages, transposons].	157	0	0	0	1	0	0	0	1
22	COG3464	COG3464	Transposase [Mobilome: prophages, transposons].	402	0	0	0	1	0	0	0	1
24	COG3666	COG3666	Transposase [Mobilome: prophages, transposons].	161	0	0	0	1	0	0	0	1
25	COG3676	COG3676	Transposase and inactivated derivatives [Mobilome: prophages, transposons].	126	0	0	0	1	0	0	0	1
26	COG3677	InsA	Transposase [Mobilome: prophages, transposons].	129	0	0	0	1	0	0	0	1
33	COG5119	COG5119	Uncharacterized protein, contains ParB-like nuclease domain [General function prediction only].	119	0	0	0	0	0	0	1	1
34	COG5421	COG5421	Transposase [Mobilome: prophages, transposons].	480	0	0	0	1	0	0	0	1
35	COG5433	YhhI	Predicted transposase YbfD/YdcC associated with H repeats [Mobilome: prophages, transposons].	121	0	0	0	1	0	0	0	1
36	COG5464	YadD	Predicted transposase YdaD [Replication, recombination and repair].	289	0	0	0	1	0	0	0	1
38	COG5558	COG5558	Transposase [Mobilome: prophages, transposons].	261	0	0	0	1	0	0	0	1
39	COG5659	COG5659	SRSO17 transposase [Mobilome: prophages, transposons].	385	0	0	0	1	0	0	0	1
40	NF033179	TnsA_like_Actin	TnsA-like heteromeric transposase endonuclease subunit. The transposase of transposon Tn7 contains multiple subunit. Members of this family are largely restricted to the Actinobacteria, resemble the endonuclease subunit TsnA of the multimeric transposase of Tn7 and its relatives, and occur in genomic neighborhoods that suggest a similar role in transposition.	212	0	0	0	1	0	0	0	1
41	PHA00730	int	integrase	337	1	0	0	0	0	0	0	1
45	PHA02731	PHA02731	putative integrase; Provisional	231	1	0	0	0	0	0	0	1
46	PHA02942	PHA02942	putative transposase; Provisional	383	0	0	0	1	0	0	0	1
47	PRK00218	PRK00218	lysogenization regulator HflD.	207	0	0	0	0	1	0	0	1
52	PRK02944	PRK02944	YidC family membrane integrase SpoIIIJ.	255	1	0	0	0	0	0	0	1
56	PRK09183	PRK09183	transposase/IS protein; Provisional	259	0	0	0	1	0	0	0	1
57	PRK09354	recA	recombinase A; Provisional	349	0	0	1	0	0	0	0	1
59	PRK09519	recA	intein-containing recombinase RecA.	790	0	0	1	0	0	0	0	1
63	PRK09956	PRK09956	ISNCY family transposase.	308	0	0	0	1	0	0	0	1
68	TIGR00180	parB_part	ParB/RepB/Spo0J family partition protein. This model represents the most well-conserved core of a set of chromosomal and plasmid partition proteins related to ParB, including Spo0J, RepB, and SopB. Spo0J has been shown to bind a specific DNA sequence that, when introduced into a plasmid, can serve as partition site. Study of RepB, which has nicking-closing activity, suggests that it forms a trans…	187	0	0	0	0	0	0	1	1
70	TIGR01606	holin_BlyA	holin, BlyA family. This family represents a BlyA, a small holin found in Borrelia circular plasmids that prove to be temperate phage. This protein was previously proposed to be an hemolysin. BlyA is small (67 residues) and contains two largely hydrophobic helices and a highly charged C-terminus. [Mobile and extrachromosomal element functions, Prophage functions]	63	0	0	0	0	0	1	0	1
74	TIGR01765	tspaseT_teng_N	transposase, putative, N-terminal domain. This model represents the N-terminal region of a family of putative transposases found in the largest copy number in Thermoanaerobacter tengcongensis. The three homologs in Bacillus anthracis are each split into two ORFs and this model represents the upstream ORF. [Mobile and extrachromosomal element functions, Transposon functions]	73	0	0	0	1	0	0	0	1
76	TIGR01784	T_den_put_tspse	conserved hypothetical protein (putative transposase or invertase). Several lines of evidence suggest that members of this family (loaded as a fragment mode model to find part-length matches) are associated with transposition, inversion, or recombination. Members are found in small numbers of genomes, but in large copy numbers in many of those species, including over 30 full length and fragmentar…	270	0	0	1	1	0	0	0	2
81	TIGR02238	recomb_DMC1	meiotic recombinase Dmc1. This model describes DMC1, a subfamily of a larger family of DNA repair and recombination proteins. It is eukaryotic only and most closely related to eukaryotic RAD51. It also resembles archaeal RadA (TIGR02236) and RadB (TIGR02237) and bacterial RecA (TIGR02012). It has been characterized for human as a recombinase active only in meiosis.	313	0	0	1	0	0	0	0	1
82	TIGR02239	recomb_RAD51	DNA repair protein RAD51. This eukaryotic sequence family consists of RAD51, a protein involved in DNA homologous recombination and repair. It is similar in sequence the exclusively meiotic recombinase DMC1 (TIGR02238), to archaeal families RadA (TIGR02236) and RadB (TIGR02237), and to bacterial RecA (TIGR02012).	316	0	0	1	0	0	0	0	1
86	TIGR03734	PRTRC_parB	PRTRC system ParB family protein. A novel genetic system characterized by six major proteins, included a ParB homolog and a ThiF homolog, is designated PRTRC, or ParB-Related,ThiF-Related Cassette. It is often found on plasmids. This protein family the member related to ParB, and is designated PRTRC system ParB family protein.	554	0	0	0	0	0	0	1	1
87	TIGR03735	PRTRC_A	PRTRC system protein A. A novel genetic system characterized by six major proteins, included a ParB homolog and a ThiF homolog, is designated PRTRC, or ParB-Related,ThiF-Related Cassette. It is often found on plasmids. This protein family is designated protein A.	192	0	0	0	0	0	0	1	1
88	TIGR03736	PRTRC_ThiF	PRTRC system ThiF family protein. A novel genetic system characterized by six major proteins, included a ParB homolog and a ThiF homolog, is designated PRTRC, or ParB-Related,ThiF-Related Cassette. This family is the PRTRC system ThiF family protein.	244	0	0	0	0	0	0	1	1
89	TIGR03737	PRTRC_B	PRTRC system protein B. A novel genetic system characterized by six major proteins, included a ParB homolog and a ThiF homolog, is designated PRTRC, or ParB-Related,ThiF-Related Cassette. This protein family is designated protein B.	228	0	0	0	0	0	0	1	1
90	TIGR03738	PRTRC_C	PRTRC system protein C. A novel genetic system characterized by six major proteins, included a ParB homolog and a ThiF homolog, is designated PRTRC, or ParB-Related,ThiF-Related Cassette. It is often found on plasmids. This protein family is designated PRTRC system protein C.	66	0	0	0	0	0	0	1	1
91	TIGR03739	PRTRC_D	PRTRC system protein D. A novel genetic system characterized by six major proteins, included a ParB homolog and a ThiF homolog, is designated PRTRC, or ParB-Related,ThiF-Related Cassette. It is often found on plasmids. This protein family is designated PRTRC system protein D. The gray zone, between trusted and noise, includes proteins found in the same genomes as other proteins of the PRTRC syste…	320	0	0	0	0	0	0	1	1
92	TIGR03741	PRTRC_E	PRTRC system protein E. A novel genetic system characterized by six or seven major proteins, included a ParB homolog and a ThiF homolog, is designated PRTRC, or ParB-Related,ThiF-Related Cassette. It is often found on plasmids. This protein family averages about 150 amino acids in length, but the last third contains low-complexity sequence that complicates sequence comparisons. This model does no…	104	0	0	0	0	0	0	1	1
96	TIGR04102	SWIM_PBPRA1643	SWIM/SEC-C metal-binding motif protein, PBPRA1643 family. Members of this protein family have a SWIM, or SEC-C, domain (see pfam02810), a 21-amino acid putative Zn-binding domain that is shared with SecA, plant MuDR transposases, etc. This small protein family of unknown function occurs primarily in marine bacteria.	108	0	0	0	1	0	0	0	1
97	TIGR04141	TIGR04141	sporadically distributed protein, TIGR04141 family. This model describes a sporadically distributed conserved hypothetical protein in which complete members average over 500 amino acids in length, although matching sequences frequently are truncated or broken into tandem ORFs. Regular co-clustering with known markers of mobility (integrases, transposases, phage proteins, restriction enzymes, etc.…	516	1	0	0	1	0	0	0	2
98	TIGR04285	nucleoid_noc	nucleoid occlusion protein. This model describes nucleoid occlusion protein, a close homolog to ParB chromosome partitioning proteins including Spo0J in Bacillus subtilis. Its gene often is located near the gene for the Spo0J ortholog. This protein bind a specific DNA sequence and blocks cytokinesis from happening until chromosome segregation is complete.	255	0	0	0	0	0	0	1	1
100	cd00217	INT_Flp_C	Flp Tyrosine-based site-specific recombinases (also called integrases), C-terminal catalytic domain. Yeast Flp-like recombinases mediate the amplification of the 2 micron circular plasmid copy number by catalyzing the intra-molecular recombination between two inverted repeats during replication. They belong to the DNA breaking-rejoining enzyme superfamily, which also includes prokaryotic tyrosine…	410	1	0	1	0	0	0	0	2
106	cd00619	Terminator_NusB	Transcription termination factor NusB (N protein-Utilization Substance B). NusB plays a key role in the regulation of ribosomal RNA biosynthesis in eubacteria by modulating the efficiency of transcriptional antitermination. NusB along with other Nus factors (NusA, NusE/S10 and NusG) forms the core complex with the boxA element of the nut site of the rRNA operons. These interactions help RNA polym…	130	0	0	0	0	1	0	0	1
107	cd00659	Topo_IB_C	DNA topoisomerase IB, C-terminal catalytic domain. Topoisomerase I promotes the relaxation of both positive and negative DNA superhelical tension by introducing a transient single-stranded break in duplex DNA. This function is vital for the processes of replication, transcription, and recombination. Unlike Topo IA enzymes, Topo IB enzymes do not require a single-stranded region of DNA or metal io…	210	0	0	1	0	0	0	0	1
114	cd01026	TOPRIM_OLD	TOPRIM_OLD: topoisomerase-primase (TOPRIM) nucleotidyl transferase/hydrolase domain of the type found in bacterial and archaeal nucleases of the OLD (overcome lysogenization defect) family. The bacteriophage P2 OLD protein, which has DNase as well as RNase activity, consists of an N-terminal ABC-type ATPase domain and a C-terminal Toprim domain; the nuclease activity of OLD is stimulated by ATP, …	97	0	0	0	0	1	0	0	1
117	cd01176	IPT_RBP-Jkappa	IPT domain of the recombination signal Jkappa binding protein (RBP-Jkappa). RBP-J kappa, was initially considered to be involved in V(D)J recombination because of its DNA binding specificity and structural similarity to site-specific recombinases known as the integrase family. Further studies indicated that RBP-J kappa functions as a repressor of transcription, via destabilization of the general …	97	1	0	1	0	0	0	0	2
133	cd01436	Dipth_tox_like	Mono-ADP-ribosylating toxins catalyze the transfer of ADP_ribose from NAD+ to eukaryotic Elongation Factor 2, halting protein synthesis. A single molecule of delivered toxin is sufficient to kill a cell. These toxins share mono-ADP-ribosylating activity with a variety of bacterial toxins, such as cholera toxin and pertussis toxin. The structural core is homologous to the poly-ADP ribosylating enz…	147	0	0	0	0	1	0	0	1
135	cd02106	SPFH_like	core domain of the SPFH (stomatin, prohibitin, flotillin, and HflK/C) superfamily. This model summarizes proteins similar to stomatin, prohibitin, flotillin, HflK/C (SPFH) and podocin. The conserved domain common to the SPFH superfamily has also been referred to as the Band 7 domain. Many superfamily members are associated with lipid rafts. Individual proteins of the SPFH superfamily may cluster …	110	0	0	0	0	1	0	0	1
136	cd03402	SPFH_like_u2	Uncharacterized family; SPFH (stomatin, prohibitin, flotillin, and HflK/C) superfamily. This model summarizes an uncharacterized family of proteins similar to stomatin, prohibitin, flotillin, HflK/C (SPFH) and podocin. The conserved domain common to the SPFH superfamily has also been referred to as the Band 7 domain. Many superfamily members are associated with lipid rafts. Individual proteins of…	231	0	0	0	0	1	0	0	1
137	cd03404	SPFH_HflK	High frequency of lysogenization K (HflK) family; SPFH (stomatin, prohibitin, flotillin, and HflK/C) superfamily. This model characterizes proteins similar to prokaryotic HflK (High frequency of lysogenization K). Although many members of the SPFH (or band 7) superfamily are lipid raft associated, prokaryote plasma membranes lack cholesterol and are unlikely to have lipid raft domains. Individual…	266	0	0	0	0	1	0	0	1
138	cd03405	SPFH_HflC	High frequency of lysogenization C (HflC) family; SPFH (stomatin, prohibitin, flotillin, and HflK/C) superfamily. This model characterizes proteins similar to prokaryotic HflC (High frequency of lysogenization C). Although many members of the SPFH (or band 7) superfamily are lipid raft associated, prokaryote plasma membranes lack cholesterol and are unlikely to have lipid raft domains. Individual…	249	0	0	0	0	1	0	0	1
139	cd03406	SPFH_like_u3	Uncharacterized family; SPFH (stomatin, prohibitin, flotillin, and HflK/C) superfamily. This model summarizes an uncharacterized family of proteins similar to stomatin, prohibitin, flotillin, HflK/C (SPFH) and podocin. The conserved domain common to the SPFH superfamily has also been referred to as the Band 7 domain. Many superfamily members are associated with lipid rafts. Individual proteins of…	293	0	0	0	0	1	0	0	1
140	cd03407	SPFH_like_u4	Uncharacterized family; SPFH (stomatin, prohibitin, flotillin, and HflK/C) superfamily. This model summarizes an uncharacterized family of proteins similar to stomatin, prohibitin, flotillin, HflK/C (SPFH) and podocin. The conserved domain common to the SPFH superfamily has also been referred to as the Band 7 domain. Many superfamily members are associated with lipid rafts. Individual proteins of…	269	0	0	0	0	1	0	0	1
147	cd04610	CBS_pair_ParBc_assoc	Two tandem repeats of the cystathionine beta-synthase (CBS pair) domains associated with a ParBc (ParB-like nuclease) domain. This cd contains two tandem repeats of the cystathionine beta-synthase (CBS pair) domains associated with a ParBc (ParB-like nuclease) domain downstream. The CBS domain, named after human CBS, is a small domain originally identified in cystathionine beta-synthase and is su…	108	0	0	0	0	0	0	1	1
149	cd05470	pepsin_retropepsin_like	Cellular and retroviral pepsin-like aspartate proteases. This family includes both cellular and retroviral pepsin-like aspartate proteases. The cellular pepsin and pepsin-like enzymes are twice as long as their retroviral counterparts. The cellular pepsin-like aspartic proteases are found in mammals, plants, fungi and bacteria. These well known and extensively characterized enzymes include pepsin…	109	1	0	0	0	0	0	0	1
152	cd05484	retropepsin_like_LTR_2	Retropepsins_like_LTR, pepsin-like aspartate proteases. Retropepsin of retrotransposons with long terminal repeats are pepsin-like aspartate proteases. While fungal and mammalian pepsins are bilobal proteins with structurally related N- and C-termini, retropepsins are half as long as their fungal and mammalian counterparts. The monomers are structurally related to one lobe of the pepsin molecule …	91	1	0	0	0	0	0	0	1
155	cd10544	SET_SETMAR	SET domain (including pre-SET and post-SET domains) found in SET domain and mariner transposase fusion protein (SETMAR) and similar proteins. SETMAR (also termed metnase) is a DNA-binding protein that is indirectly recruited to sites of DNA damage through protein-protein interactions. It has a sequence-specific DNA-binding activity recognizing the 19-mer core of the 5'-terminal inverted repeats (…	254	0	0	0	1	0	0	0	1
156	cd11602	Ndc10	Ndc10 component of the yeast centromere-binding factor 3. Ndc10 is a multidomain protein conserved in Saccharomycotina that interacts with kinetochore components. This model characterizes the majority of the protein; some family members may have an additional C-terminal domain that is homologous to transcriptional activators (GCR1_C). Ndc10 is part of the centromere-binding factor 3 (CBF3) comple…	413	1	0	1	0	0	0	0	2
157	cd15569	PHD_RAG2	PHD finger found in V(D)J recombination-activating protein 2 (RAG-2) and similar proteins. RAG-2 is an essential component of the lymphoid-specific recombination activating gene RAG1/2 V(D)J recombinase mediating antigen-receptor gene assembly. It contains an acidic hinge region implicated in histone-binding, a non-canonical plant homeodomain (PHD) finger followed by a C-terminal extension of 40 …	67	0	0	1	0	0	0	0	1
158	cd16382	XisI-like	XisI is FdxN element excision controlling factor protein. This family contains XisI proteins, also known as FdxN element excision controlling factors, and similar proteins. FdxN element is excised from the chromosome during heterocyst differentiation in cyanobacteria. This is accomplished by the large serine recombinase XisF (fdxN element site-specific recombinase). The xisH as well as the xisF a…	107	0	0	1	0	0	0	0	1
159	cd16387	ParB_N_Srx	ParB N-terminal domain and sulfiredoxin protein-related families. The ParB N-terminal domain/Sulfiredoxin (Srx) superfamily contains proteins with diverse activities. Many of the families are involved in segregation and competition between plasmids and chromosomes. Several families share similar activities with the N-terminal domain of ParB (Spo0J in Bacillus subtilis), a DNA-binding component of…	54	0	0	0	0	0	0	1	1
160	cd16388	SbnI_like_N	N-terminal domain of transcriptional regulators similar to SbnI. Siderophore staphylobactin biosynthesis protein SbnI of Staphylococcus aureus is a ParB/Spo0J like protein required for the expression of genes in the sbn operon, which is responsible for staphyloferrin B (SB) biosynthesis. SnbI forms dimers and binds DNA upstream of sdnD. SbnI binds heme, which inhibits DNA binding of SbnI, leading…	77	0	0	0	0	0	0	1	1
163	cd16392	toxin-ParB	toxin domain of the ParB/Srx superfamily. toxin domain with similarity to the N-terminal domain of ParB, a DNA-binding component of the prokaryotic parABS partitioning system and related proteins. Toxin found, for example, at the C-terminus of polymorphic toxin system members.	72	0	0	0	0	0	0	1	1
164	cd16393	SPO0J_N	Thermus thermophilus stage 0 sporulation protein J-like N-terminal domain, ParB family member. Spo0J (stage 0 sporulation protein J) is a ParB family member, a critical component of the ParABS-type bacterial chromosome segregation system. The Spo0J N-terminal region acts in protein-protein interaction and is adjacent to the DNA-binding domain that binds to parS sites. Two Spo0J bind per parS site…	97	0	0	0	0	0	0	1	1
167	cd16396	Noc_N	nucleoid occlusion protein, N-terminal domain, and related domains of the ParB partitioning protein family. Nucleoid occlusion protein has been shown in Bacillus subtilis to bind to specific DNA sequences on the chromosome (Noc-binding DNA sequences, NBS), inhibiting cell division near the nucleoid and thereby protecting the chromosome. This N-terminal domain is related to the N-terminal domain o…	95	0	0	0	0	0	0	1	1
168	cd16397	IbrB_like	immunoglobulin-binding regulator IbrB activates eib genes. IbrB (along with IbrA) activates immunoglobulin-binding eib genes in Escherichia coli. IbrB is related to the ParB N-terminal domain family, which includes DNA-binding proteins involved in chromosomal/plasmid segregation and transcriptional regulation, consistent with a possible mechanism for IbrB in DNA binding-related regulation of eib …	100	0	0	0	0	0	0	1	1
170	cd16400	ParB_Srx_like_nuclease	ParB/Srx_like nuclease and putative transcriptional regulators related to SbnI. This family contains a Pyrococcus Furiosus enzyme reported to have DNA nuclease activity and resembles the N-terminal domain of ParB proteins of the parABS bacterial chromosome partitioning system. This sub-family also includes siderophore staphylobactin biosynthesis protein SbnI. 60% of the P. furiosus nuclease activ…	72	0	0	0	0	0	0	1	1
171	cd16401	ParB_N_like_MT	ParB N-terminal-like domain, some attached to C-terminal S-adenosylmethionine-dependent methyltransferase domain. This family represents domains related to the N-terminal domain of ParB, a DNA-binding component of the prokaryotic parABS partitioning system, fused to a variety of C-terminal domains, including S-adenosylmethionine-dependent methyltransferase-like domains. parABS contributes to the …	85	0	0	0	0	0	0	1	1
172	cd16402	ParB_N_like_MT	ParB N-terminal-like domain, some attached to C-terminal S-adenosylmethionine-dependent methyltransferase domain. This family represents domains related to the N-terminal domain of ParB, a DNA-binding component of the prokaryotic parABS partitioning system, fused to a variety of C-terminal domains, including S-adenosylmethionine-dependent methyltransferase-like domains and DUF4417. parABS contrib…	87	0	0	0	0	0	0	1	1
173	cd16403	ParB_N_like_MT	ParB N-terminal-like domain, some attached to C-terminal S-adenosylmethionine-dependent methyltransferase. This family represents domains related to the N-terminal domain of ParB, a DNA-binding component of the prokaryotic parABS partitioning system, fused to a variety of C-terminal domains, including S-adenosylmethionine-dependent methyltransferase-like domains. parABS contributes to the efficie…	88	0	0	0	0	0	0	1	1
174	cd16404	pNOB8_ParB_N_like	pNOB8 ParB-like N-terminal domain, plasmid partitioning system protein domain. archaeal pNOB8 ParB acts in a plasmid partitioning system made up of 3 parts: AspA, ParA motor protein, and ParB, which links ParA to the protein-DNA superhelix. As demonstrated in Sulfolobus, AspA spreads along DNA, which allows ParB binding, and links to the Walker-motif containing ParA motor protein. The Sulfolobus …	69	0	0	0	0	0	0	1	1
176	cd16406	ParB_N_like	ParB N-terminal, parA-binding, -like domain of bacterial and plasmid parABS partitioning systems. This family represents the N-terminal domain of ParB, a DNA-binding component of the prokaryotic parABS partitioning system. parABS contributes to the efficient segregation of chromosomes and low-copy number plasmids to daughter cells during prokaryotic cell division. The process includes the parA (W…	82	0	0	0	0	0	0	1	1
178	cd16408	ParB_N_like	ParB N-terminal, parA -binding, -like domain of bacterial and plasmid parABS partitioning systems. This family represents the N-terminal domain of ParB, a DNA-binding component of the prokaryotic parABS partitioning system. parABS contributes to the efficient segregation of chromosomes and low-copy number plasmids to daughter cells during prokaryotic cell division. The process includes the parA (…	84	0	0	0	0	0	0	1	1
179	cd16409	ParB_N_like	ParB N-terminal-like domain of bacterial and plasmid parABS partitioning systems. This family represents the N-terminal domain of ParB, a DNA-binding component of the prokaryotic parABS partitioning system. parABS contributes to the efficient segregation of chromosomes and low-copy number plasmids to daughter cells during prokaryotic cell division. The process includes the parA (Walker box) ATPas…	74	0	0	0	0	0	0	1	1
180	cd16410	ParB_N_like	ParB N-terminal, parA-binding, -like domain of bacterial and plasmid parABS partitioning systems. This family represents the N-terminal domain of ParB, a DNA-binding component of the prokaryotic parABS partitioning system. parABS contributes to the efficient segregation of chromosomes and low-copy number plasmids to daughter cells during prokaryotic cell division. The process includes the parA (W…	80	0	0	0	0	0	0	1	1
183	cd16413	DGQHR_domain	DGQHR motif containing domain. Uncharacterized diverse domain family with conserved DGQHR motif, in addition to QR and FXXXN motifs. Some proteins have been identified as parts of DNA phosphorothioation systems. Related to dndB, which acts in the regulation of DNA modifications, including DNA phosphorothioation. These proteins show similarity to the N-terminal domain of ParB, a DNA-binding compon…	229	0	0	0	0	0	0	1	1
186	cd18202	BTB_POZ_ZBTB11	BTB (Broad-Complex, Tramtrack and Bric a brac)/POZ (poxvirus and zinc finger) domain found in zinc finger and BTB domain-containing protein 11 (ZBTB11). ZBTB11 is a transcriptional repressor of TP53. It is critical for basal and emergency granulopoiesis. It regulates neutrophil development through its integrase-like zinc finger domain. ZBTB11 contains a BTB/POZ domain, a common protein-protein in…	118	1	0	0	0	0	0	0	1
187	cd18671	PIN_PRORP-Zc3h12a-like	PIN domain of protein-only RNase P (PRORP), ribonuclease Zc3h12a, and related proteins. PRORPs catalyze the maturation of the 5' end of precursor tRNAs in eukaryotes. This family includes human PRORP, also known as proteinaceous RNase P and mitochondrial RNase P protein subunit 3 (MRPP3), and Arabidopsis thaliana PRORP1-3, PRORP1 localizes to the chloroplast and the mitochondria, and PRORP2 and P…	126	1	0	0	0	0	0	0	1
188	cd18719	PIN_Zc3h12a-N4BP1-like	PRORP-like PIN domain of ribonuclease Zc3h12a, NEDD4-binding partner-1, and related proteins. Zc3h12a (zinc finger CCCH-type containing 12A, also known as MCPIP1/MCP induced protein 1 and Regnase-1) is a critical regulator of inflammatory response, with additional roles in defense against viruses and various stresses, cellular differentiation, and apoptosis. This subfamily also includes Caenorhab…	127	1	0	0	0	0	0	0	1
192	cd18972	CD_POL_like	chromodomain of a Moniliophthora perniciosa FA553 putative retrotransposon polyprotein, and similar proteins. This subgroup includes the CHROMO (CHRromatin Organization Modifier) domain found in a Moniliophthora perniciosa FA553 putative retrotelement polyprotein, which includes domains in the following order: a reverse transcriptase, RNase H, and an integrase, here the chromodomain is found at t…	50	1	0	0	0	0	0	0	1
193	cd18973	CD_Tf2-1_POL_like	chromodomain of Rhizoctonia solani AG-1 IB retrotransposable element Tf2 155 kDa protein type 1, and similar proteins. This subgroup includes the CHROMO (CHRromatin Organization Modifier) domain found in Rhizoctonia solani AG-1 IB retrotransposable element Tf2 155 kDa protein type 1 (Tf2-1), and similar proteins. It belongs to the Ty3/gypsy family of long terminal repeat (LTR) retrotransposons. T…	50	1	0	0	0	0	0	0	1
195	cd18975	CD_MarY1_POL_like	chromodomain of Tricholoma matsutake polyprotein, and similar proteins. This subgroup includes the CHROMO (CHRromatin Organization Modifier) domain found in the polyprotein from the MarY1 Ty3/Gypsy long terminal repeat (LTR) retroelement from the from the Ectomycorrhizal Basidiomycete Tricholoma matsutake. The pol gene in TY3/gypsy elements generally encodes domains in the following order: prt-re…	49	1	0	0	0	0	0	0	1
196	cd18977	CD_POL_like	chromodomain of a Rhizoctonia solani AG-3 Rhs1AP polyprotein, and similar proteins. This subgroup includes the CHROMO (CHRromatin Organization Modifier) domain found in a Rhizoctonia solani AG-3 Rhs1AP, a putative Ty3/Gypsy polyprotein/retrotransposon which includes a protease, a reverse transcriptase, a ribonuclease H, and an integrase domain, in that order, with a chromodomain at the C-terminus…	57	1	0	0	0	0	0	0	1
198	cd18979	CD_POL_like	chromodomain of a Zea maize putative metaviridae (gypsy-type) retrotransposon polyproteins (Z195D10.9), and similar proteins. This subgroup includes the CHROMO (CHRromatin Organization Modifier) domain found in Zea maize Z195D10.9 protein, and other putative TY3/gypsy retrotransposon polyproteins. The pol gene in TY3/gypsy elements generally encodes domains in the following order: an aspartyl pro…	48	1	0	0	0	0	0	0	1
201	pfam00665	rve	Integrase core domain. Integrase mediates integration of a DNA copy of the viral genome into the host chromosome. Integrase is composed of three domains. The amino-terminal domain is a zinc binding domain pfam02022. This domain is the central catalytic domain. The carboxyl terminal domain that is a non-specific DNA binding domain pfam00552. The catalytic domain acts as an endonuclease when two nu…	114	1	0	0	0	0	0	0	1
202	pfam00872	Transposase_mut	Transposase, Mutator family.	380	0	0	0	1	0	0	0	1
203	pfam01359	Transposase_1	Transposase (partial DDE domain). This family includes the mariner transposase.	80	0	0	0	1	0	0	0	1
204	pfam01385	OrfB_IS605	Probable transposase. This family includes IS891, IS1136 and IS1341. DUF1225, pfam06774, has now been merged into this family.	119	0	0	0	1	0	0	0	1
205	pfam01498	HTH_Tnp_Tc3_2	Transposase. Transposase proteins are necessary for efficient DNA transposition. This family includes the amino-terminal region of Tc1, Tc1A, Tc1B and Tc2B transposases of C.elegans. The region encompasses the specific DNA binding and second DNA recognition domains as well as an amino-terminal region of the catalytic domain of Tc3 as described in. Tc3 is a member of the Tc1/mariner family of tran…	72	0	0	0	1	0	0	0	1
209	pfam01609	DDE_Tnp_1	Transposase DDE domain. Transposase proteins are necessary for efficient DNA transposition. This domain is a member of the DDE superfamily, which contain three carboxylate residues that are believed to be responsible for coordinating metal ions needed for catalysis. The catalytic activity of this enzyme involves DNA cleavage at a specific site followed by a strand transfer reaction. This family c…	196	0	0	0	1	0	0	0	1
212	pfam01695	IstB_IS21	IstB-like ATP binding protein. This protein contains an ATP/GTP binding P-loop motif. It is found associated with IS21 family insertion sequences. The function of this protein is unknown, but it may perform a transposase function.	176	0	0	0	1	0	0	0	1
214	pfam01797	Y1_Tnp	Transposase IS200 like. Transposases are needed for efficient transposition of the insertion sequence or transposon DNA. This family includes transposases for IS200 from E. coli.	121	0	0	0	1	0	0	0	1
215	pfam02022	Integrase_Zn	Integrase Zinc binding domain. Integrase mediates integration of a DNA copy of the viral genome into the host chromosome. Integrase is composed of three domains. This domain is the amino-terminal domain zinc binding domain. The central domain is the catalytic domain pfam00665. The carboxyl terminal domain is a DNA binding domain pfam00552.	37	1	0	0	0	0	0	0	1
216	pfam02195	ParBc	ParB-like nuclease domain.	90	0	0	0	0	0	0	1	1
217	pfam02281	Dimer_Tnp_Tn5	Transposase Tn5 dimerization domain. Transposons are mobile DNA sequences capable of replication and insertion into the chromosome. Typically transposons code for the transposase enzyme, which catalyzes insertion, found between terminal inverted repeats. Tn5 has a unique method of self- regulation in which a truncated version of the transposase enzyme acts as an inhibitor. The catalytic domain of…	106	0	0	0	1	0	0	0	1
219	pfam02371	Transposase_20	Transposase IS116/IS110/IS902 family. Transposases are needed for efficient transposition of the insertion sequence or transposon DNA. This family includes transposases for IS116, IS110 and IS902. This region is often found with pfam01548. The exact function of this region is uncertain. This family contains a HHH motif suggesting a DNA-binding function.	86	0	0	0	1	0	0	0	1
224	pfam02992	Transposase_21	Transposase family tnp2.	211	0	0	0	1	0	0	0	1
225	pfam03004	Transposase_24	Plant transposase (Ptta/En/Spm family). Transposase proteins are necessary for efficient DNA transposition. This family includes various plant transposases from the Ptta and En/Spm families.	137	0	0	0	1	0	0	0	1
226	pfam03017	Transposase_23	TNP1/EN/SPM transposase.	66	0	0	0	1	0	0	0	1
228	pfam03108	DBD_Tnp_Mut	MuDR family transposase. This region is found in plant proteins that are presumed to be the transposases for Mutator transposable elements. These transposons contain two ORFs. The molecular function of this region is unknown.	65	0	0	0	1	0	0	0	1
229	pfam03184	DDE_1	DDE superfamily endonuclease. This family of proteins are related to pfam00665 and are probably endonucleases of the DDE superfamily. Transposase proteins are necessary for efficient DNA transposition. This domain is a member of the DDE superfamily, which contain three carboxylate residues that are believed to be responsible for coordinating metal ions needed for catalysis. The catalytic activity…	177	0	0	0	1	0	0	0	1
230	pfam03221	HTH_Tnp_Tc5	Tc5 transposase DNA-binding domain.	66	0	0	0	1	0	0	0	1
232	pfam03930	Flp_N	Recombinase Flp protein N-terminus.	82	0	0	1	0	0	0	0	1
233	pfam04236	Transp_Tc5_C	Tc5 transposase C-terminal domain. This family corresponds to a C-terminal cysteine rich region that probably binds to a metal ion and could be DNA binding (pers. obs. A Bateman).	63	0	0	0	1	0	0	0	1
235	pfam04693	DDE_Tnp_2	Archaeal putative transposase ISC1217.	327	0	0	0	1	0	0	0	1
237	pfam04827	Plant_tran	Plant transposon protein. This family contains plant transposases which are putative members of the PIF / Ping-Pong family.	205	0	0	0	1	0	0	0	1
239	pfam04937	DUF659	Protein of unknown function (DUF 659). Transposase-like protein with no known function.	152	0	0	0	1	0	0	0	1
240	pfam04986	Y2_Tnp	Putative transposase. Transposases are needed for efficient transposition of the insertion sequence or transposon DNA. This family includes transposases IS1294 and IS801. This is a rolling-circle transposase.	183	0	0	0	1	0	0	0	1
241	pfam05202	Flp_C	Recombinase Flp protein.	243	0	0	1	0	0	0	0	1
244	pfam05699	Dimer_Tnp_hAT	hAT family C-terminal dimerization region. This dimerization region is found at the C-terminus of the transposases of elements belonging to the Activator superfamily (hAT element superfamily). The isolated dimerization region forms extremely stable dimers in vitro.	84	0	0	0	1	0	0	0	1
245	pfam05946	TcpA	Toxin-coregulated pilus subunit TcpA. This family consists of toxin-coregulated pilus subunit (TcpA) proteins from Vibrio cholerae and related sequences. The major virulence factors of toxigenic Vibrio cholerae are cholera toxin (CT), which is encoded by a lysogenic bacteriophage (CTXPhi), and toxin-coregulated pilus (TCP), an essential colonisation factor which is also the receptor for CTXPhi. T…	130	0	0	0	0	1	0	0	1
249	pfam06465	DUF1087	Domain of Unknown Function (DUF1087). Members of this family are found in various chromatin remodelling factors and transposases. Their exact function is, as yet, unknown.	61	0	0	0	1	0	0	0	1
250	pfam06467	zf-FCS	MYM-type Zinc finger with FCS sequence motif. MYM-type zinc fingers were identified in MYM family proteins. Human protein ZMYM3 is involved in a chromosomal translocation and may be responsible for X-linked retardation in XQ13.1. ZMYM2 is also involved in disease. In myeloproliferative disorders it is fused to FGF receptor 1; in atypical myeloproliferative disorders it is rearranged. Members of t…	40	0	0	1	0	0	0	0	1
252	pfam06892	Phage_CP76	Phage regulatory protein CII (CP76). This family consists of several phage regulatory protein CII (CP76) sequences which are thought to be DNA binding proteins which are involved in the establishment of lysogeny.	155	0	0	0	0	1	0	0	1
258	pfam07935	SSV1_ORF_D-335	ORF D-335-like protein. The sequences featured in this family are similar to a probable integrase expressed by the SSV1 virus of the archaebacterium Sulfolobus shibatae. This protein may be necessary for the integration of the virus into the host genome by a process of site-specific recombination.	63	1	0	0	0	0	0	0	1
259	pfam08721	Tn7_Tnp_TnsA_C	TnsA endonuclease C terminal. The Tn7 transposase is composed of proteins TnsA and TnsB. DNA breakage at the 5' end of the transposon is carried out by TnsA, and breakage and joining at the 3' end is carried out by TnsB. The C terminal domain of TnsA binds DNA.	83	0	0	0	1	0	0	0	1
260	pfam08722	Tn7_Tnp_TnsA_N	TnsA endonuclease N terminal. The Tn7 transposase is composed of proteins TnsA and TnsB. DNA breakage at the 5' end of the transposon is carried out by TnsA, and breakage and joining at the 3' end is carried out by TnsB. The N terminal domain of TnsA is catalytic.	83	0	0	0	1	0	0	0	1
264	pfam09035	Tn916-Xis	Excisionase from transposon Tn916. The phage-encoded excisionase protein Tn916-Xis adopts a winged-helix structure that consists of a three-stranded anti-parallel beta-sheet that packs against a helix-turn-helix (HTH) motif and a third C-terminal alpha-helix. It is encoded for by Tn916, which also codes for the integrase Tn916-Int. The protein interacts with DNA by the insertion of helix alpha-2 …	62	1	1	0	0	0	0	0	2
267	pfam09299	Mu-transpos_C	Mu transposase, C-terminal. Members of this family are found in various prokaryotic integrases and transposases. They adopt a beta-barrel structure with Greek-key topology.	61	1	0	0	1	0	0	0	2
268	pfam09322	DUF1979	Domain of unknown function (DUF1979). Members of this family of functionally uncharacterized domains are found in various Oryza sativa mutator-like transposases.	58	0	0	0	1	0	0	0	1
273	pfam10136	SpecificRecomb	Site-specific recombinase. Members of this family of bacterial proteins are found in various putative site-specific recombinase transmembrane proteins.	640	0	0	1	0	0	0	0	1
274	pfam10536	PMD	Plant mobile domain. This domain was identified by Babu and colleagues in a variety of transposases.	360	0	0	0	1	0	0	0	1
276	pfam10551	MULE	MULE transposase domain. This domain was identified by Babu and colleagues.	96	0	0	0	1	0	0	0	1
277	pfam10683	DBD_Tnp_Hermes	Hermes transposase DNA-binding domain. This domain confers specific DNA-binding on Hermes transposase.	68	0	0	0	1	0	0	0	1
279	pfam11358	DUF3158	Protein of unknown function (DUF3158). Some members in this family of proteins are annotated as integrase regulator R however this cannot be confirmed. This family of proteins with unknown function appear to be restricted to Proteobacteria.	152	1	0	0	0	0	0	0	1
281	pfam11426	Tn7_TnsC_Int	Tn7 transposition regulator TnsC. TnsC is a molecular switch that regulates transposition and interacts with TnsA which is a component of the transposase. The two proteins interact via the residues 504-555 on TnsC. The TnsA/TnsC interaction is very important in Tn7 transposition.	47	0	0	0	1	0	0	0	1
282	pfam11427	HTH_Tnp_Tc3_1	Tc3 transposase. Tc3 is transposase with a specific DNA-binding domain which contains three alpha-helices, two of which form a helix-turn-helix motif which makes four base-specific contacts with the major groove. The N-terminus makes contacts with the minor groove. There is a base specific recognition between Tc3 and the transposon DNA. The DNA binding domain forms a dimer in which each monomer b…	50	0	0	0	1	0	0	0	1
283	pfam11467	LEDGF	Lens epithelium-derived growth factor (LEDGF). LEDGF is a chromatin-associated protein that protects cells from stress-induced apoptosis. It is the binding partner of HIV-1 integrase in human cells. The integrase binding domain (IBD) of LEDGF is a compact right-handed bundle composed of five alpha-helices. The residues essential for the interaction with the integrase are present in the inter-heli…	102	1	0	0	0	0	0	0	1
285	pfam11917	DUF3435	Protein of unknown function (DUF3435). This family of proteins are functionally uncharacterized. This protein is found in eukaryotes. Proteins in this family are typically between 435 to 791 amino acids in length. This family is related to pfam00589 suggesting it may be an integrase enzyme.	418	1	0	0	0	0	0	0	1
286	pfam12017	Tnp_P_element	Transposase protein. Protein in this family are transposases found in insects. This region is about 230 amino acids in length and is found associated with pfam05485.	219	0	0	0	1	0	0	0	1
289	pfam12482	DUF3701	Phage integrase protein. This domain family is found in bacteria, and is approximately 100 amino acids in length. The family is found in association with pfam00589.	88	1	0	0	0	0	0	0	1
292	pfam12760	Zn_Tnp_IS1595	Transposase zinc-ribbon domain. This zinc binding domain is found in a range of transposase proteins such as ISSPO8, ISSOD11, ISRSSP2 etc. It is likely a zinc-binding beta ribbon domain that could bind the DNA.	46	0	0	0	1	0	0	0	1
295	pfam12834	Phage_int_SAM_2	Phage integrase, N-terminal. This is a family of DNA-binding prophage integrases. It is found largely in Proteobacteria.	91	1	0	0	0	0	0	0	1
297	pfam12851	Tet_JBP	Oxygenase domain of the 2OGFeDO superfamily. A double-stranded beta helix (DSBH) fold domain of the 2-oxoglutarate (2OG)-Fe(II)-dependent dioxygenase (2OGFeDO) superfamily found in various eukaryotes, bacteria and bacteriophages. Members of this family catalyze nucleic acid modifications, such as thymidine hydroxylation during base J synthesis in kinetoplastids, and the conversion of 5 methyl-cyt…	166	0	0	0	1	0	0	0	1
298	pfam12940	RAG1	Recombination-activation protein 1 (RAG1), recombinase. This family is one of the two different components of the RAG1-RAG2 V(D)J recombinase complex. The RAG complex, consisting of two RAG1 and two RAG2 proteins is a multi-protein complex that mediates DNA cleavage during V(D)J (variable-diversity-joining) recombination. RAG1 mediates DNA-binding to the conserved recombination signal sequences (…	653	0	0	1	0	0	0	0	1
300	pfam13006	Nterm_IS4	Insertion element 4 transposase N-terminal. This family represents the N-terminal region of proteins carrying the transposase enzyme, DDE_Tnp_1 (that was Transposase_11), pfam01609, at the C-terminus. The full-length members are Insertion Element 4, IS4. Within the collection of E.coli strains, ECOR, the number of IS4 elements varies from zero to 14, with an average of 5 copies/strain.	95	0	0	0	1	0	0	0	1
301	pfam13007	LZ_Tnp_IS66	Transposase C of IS166 homeodomain. This is a leucine-zipper-like or homeodomain-like region of transposase TnpC of insertion element IS66.	67	0	0	0	1	0	0	0	1
304	pfam13017	Maelstrom	piRNA pathway germ-plasm component. Maelstrom is a germ-plasm component protein, that is shown to be functionally involved in the piRNA pathway. It is conserved throughout Eukaryota, though it appears to have been lost from all examined teleost fish species. The domain architecture shows that it is coupled with several DNA- and RNA- related domains such as HMG box, SR-25-like and HDAC_interact do…	215	0	0	0	1	0	0	0	1
311	pfam13359	DDE_Tnp_4	DDE superfamily endonuclease. This family of proteins are related to pfam00665 and are probably endonucleases of the DDE superfamily. Transposase proteins are necessary for efficient DNA transposition. This domain is a member of the DDE superfamily, which contain three carboxylate residues that are believed to be responsible for coordinating metal ions needed for catalysis. The catalytic activity…	158	0	0	0	1	0	0	0	1
316	pfam13546	DDE_5	DDE superfamily endonuclease. This family of proteins are related to pfam00665 and are probably endonucleases of the DDE superfamily. Transposase proteins are necessary for efficient DNA transposition. This domain is a member of the DDE superfamily, which contain three carboxylate residues that are believed to be responsible for coordinating metal ions needed for catalysis. The catalytic activity…	266	0	0	0	1	0	0	0	1
317	pfam13586	DDE_Tnp_1_2	Transposase DDE domain. Transposase proteins are necessary for efficient DNA transposition. This domain is a member of the DDE superfamily, which contain three carboxylate residues that are believed to be responsible for coordinating metal ions needed for catalysis.	90	0	0	0	1	0	0	0	1
319	pfam13612	DDE_Tnp_1_3	Transposase DDE domain. Transposase proteins are necessary for efficient DNA transposition. This domain is a member of the DDE superfamily, which contains three carboxylate residues that are believed to be responsible for coordinating metal ions needed for catalysis. The catalytic activity of this enzyme involves DNA cleavage at a specific site followed by a strand transfer reaction.	154	0	0	0	1	0	0	0	1
323	pfam13701	DDE_Tnp_1_4	Transposase DDE domain group 1. Transposase proteins are necessary for efficient DNA transposition. This domain is a member of the DDE superfamily, which contain three carboxylate residues that are believed to be responsible for coordinating metal ions needed for catalysis.	434	0	0	0	1	0	0	0	1
326	pfam13808	DDE_Tnp_1_assoc	DDE_Tnp_1-associated. This domain is frequently found N-terminal to the transposase, IS family DDE_Tnp_1, pfam01609 and its relatives.	88	0	0	0	1	0	0	0	1
328	pfam13952	DUF4216	Domain of unknown function (DUF4216). This DUF is sometimes found at the C-terminal end of proteins carrying a Transposase_21 domain, pfam02992.	69	0	0	0	1	0	0	0	1
329	pfam13963	Transpos_assoc	Transposase-associated domain.	74	0	0	0	1	0	0	0	1
338	pfam14882	PHINT_rpt	Phage-integrase repeat unit. This repeat family is found on phage-integrase proteins in up to 15 copies. The function is not known.	52	1	0	0	0	0	0	0	1
339	pfam15571	Imm44	Immunity protein 44. A predicted immunity protein with an alpha+beta fold. Proteins containing this domain are present in bacterial polymorphic toxin systems as an immediate gene neighbor of the toxin gene, usually containing a domain of the Tox-URI1, Tox-URI2 or Tox-ParBL1 families. The gene for this toxin is also found in heterogeneous poly-immunity loci that show variations in structure even b…	126	0	0	0	0	0	0	1	1
340	pfam15590	Imm27	Immunity protein 27. A predicted immunity protein with an alpha+beta fold and a conserved aspartate and GGxP motif. Proteins containing this domain are present in bacterial polymorphic toxin systems as an immediate gene neighbor of the toxin gene, usually containing a domain of the Ntox10 or Tox-ParB families.	67	0	0	0	0	0	0	1	1
343	pfam17293	Arm-DNA-bind_5	Arm DNA-binding domain. This domain is the N-terminal Arm DNA-binding domain found in various tyrosine recombinases.	87	0	0	1	0	0	0	0	1
346	pfam17906	HTH_48	HTH domain in Mos1 transposase. The N-terminal domain of the Mos1 Mariner transposase comprises two HTH domains. This HTH domain binds in the DNA major groove to the transposons inverted repeats.	50	0	0	0	1	0	0	0	1
348	pfam18064	ParB_C	Centromere-binding protein ParB C-terminal. This is the C-terminal domain found in centromere-binding protein ParB, which is used for stable segregation. The C-terminal domain has a ribbon-helix helix (RHH) motif with a C-terminal loop (residues 119-128) following helix alpha-2. The domain forms a dimer with the C-terminal of the beta chain. The function of the C-terminal domain is to bind to DNA.	47	0	0	0	0	0	0	1	1
351	pfam18231	DUF5603	Domain of unknown function (DUF5603). This domain is found in the C-terminal region of free serine kinase (SerK) in the hyperthermophilic archaeon Thermococcus kodakarensis. SerK converts ADP and l-serine (Ser) into AMP and O-phospho-l-serine (Sep), which is a precursor of l-cysteine. The domain is not conserved in the ParB/Srx family. The differences between SerK and the other members of the Par…	105	0	0	0	0	0	0	1	1
353	pfam18644	Phage_int_SAM_6	Phage integrase SAM-like domain. Xer recombinases are members of the tyrosine site-specific recombinase superfamily, a large group of enzymes that catalyze DNA breakage and rejoining using a conserved tyrosine nucleophile. Tyrosine recombinases promote various programmed DNA rearrangements including the monomerization of phage, plasmid and chromosome multimers, resolution of hairpin telomeres, an…	132	1	0	1	0	0	0	0	2
357	pfam18721	CxC6	CxC6 like cysteine cluster associated with KDZ transposases. A predicted Zinc chelating domain inserted into the core of the KDZ transposase domain.	62	0	0	0	1	0	0	0	1
358	pfam18735	HEPN_RiboL-PSP	RiboL-PSP-HEPN. RiboL-PSP-HEPN. Fused to endoRNase L-PSP ; in operon with ParB.	188	0	0	0	0	0	0	1	1
359	pfam18737	HEPN_MAE_28990	MAE_28990/MAE_18760-like HEPN. HEPN-like nuclease. MAE_28990 In operon with a ParB nuclease and DNA methylase genes. MAE_18760-like HEPN found fused to HEPN/RES-NTD1, HEPN/Toprim-NTD1, Schlafen and a novel beta rich domain. In operon with ParA/Soj ATPase of SIMIBI-type GTPase fold.	207	0	0	0	0	0	0	1	1
363	pfam18802	CxC1	CxC1 like cysteine cluster associated with KDZ transposases. A predicted Zinc chelating domain present N-terminal to the KDZ transposase domain.	104	0	0	0	1	0	0	0	1
367	smart00470	ParB	ParB-like nuclease domain. Plasmid RK2 ParB preferentially cleaves single-stranded DNA. ParB also nicks supercoiled plasmid DNA preferably at sites with potential single-stranded character, like AT-rich regions and sequences that can form cruciform structures. ParB also exhibits 5-->3 exonuclease activity.	89	0	0	0	0	0	0	1	1
368	smart00597	ZnF_TTF	zinc finger in transposases and transcription factors.	91	0	0	0	1	0	0	0	1
369	smart00614	ZnF_BED	BED zinc finger. DNA-binding domain in chromatin-boundary-element-binding proteins and transposases	50	0	0	0	1	0	0	0	1
